# Supplementary material for: Low atmospheric CO2 levels before the rise of forested ecosystems
Source: Nat Commun. 2022 Dec 20;13:7616. doi: 10.1038/s41467-022-35085-9 (PMC9768202; doi:10.1038/s41467-022-35085-9)
Supplement: Supplementary file 4 — Supplementary Dataset 1 [file 41467_2022_35085_MOESM4_ESM.xlsx]

## Sheet: All data
Sample ID	Taxon	Fossil	Location	Formation	Latitude	Longitude	Stage	Age(2012)	Observables	d13Cp	± 1 SD	d13Cair	± 1 SD	p	± 1 SD	SD	± 1 SD	D13Cleaf	± 1 SD	Calculated model outputs	amax	+(Q3 -Q2)	-(Q2 -Q1)	gcmax	+(Q3 -Q2)	-(Q2 -Q1)	Ci/ca	+(Q3 -Q2)	-(Q2 -Q1)	pCO2 (ca)	+(Q3 -Q2)	-(Q2 -Q1)	An	+(Q3 -Q2)	-(Q2 -Q1)	gtot	+(Q3 -Q2)	-(Q2 -Q1)	Model input parameters	A0		gcb		xsi		l2p		G*
					°N	°E		(Ma)		(‰)		(‰)		µm	µm	mm-2	mm-2	(‰)			µm2			mol/m2/s						ppmv			µmol m-2 s-1			mol m-2 s-1				µmol m-2 s-1		mol m-2 s-1						ppmv
DREP-PG-004a	Drepanophycus spinaeformis	Stem	Greene Co., NY	Oneonta Fm	42.2	-74.2	Frasn	380.464		-26.507
Average representative plant composition at stage								380.464		-26.507	1	-8.11097	0.5	17	3	20.8	2.6	18.396	1.11803		0	0	0	0	0	0	0	0	0	0	0	0	0	0	0	0	0	0		3.5	Lycophytes (average)	2		0.2		0.4		40
SAWD-CB-001a	Sawdonia sp.	Stem	NW Venezuela	Lwr Campo Chico Fm.			Givet	382.408		-23.986
SAWD-CB-001b	Sawdonia sp.	Stem	NW Venezuela	Lwr Campo Chico Fm.			Givet	382.408		-24.54
Average representative plant composition at stage								382.408		-24.263	0.391737	-6.50166	0.5	17	3	4.3	1.9	17.7613	0.635183		139.644	32.0487	29.821	0.0259398	0.00870215	0.00793643	0.521159	0.0159634	0.0165642	1864.46	820.639	455.143	4.24988	0.0829593	0.0854245	0.00473288	0.0013902	0.00135468		3.5	Lycophytes (average)	2		0.2		0.4		40
DREP-NYSM-018a	Drepanophycus sp.	Plant	Cairo Qry, Greene Co., NY	Hamilton Grp	42.2	-74.2	Givet	387.854		-24.504
DREP-NYSM-019a	Drepanophycus sp.	Plant	Schoharie Co., NY	Hamilton Grp	42.4	-74.4	Givet	387.854		-25.3223
Average representative plant composition at stage								387.854		-24.9132	0.57863	-5.89678	0.5	17	3	17	2	19.0164	0.764731		0	0	0	0	0	0	0	0	0	0	0	0	0	0	0	0	0	0		3.5	Lycophytes (average)	2		0.2		0.4		40
DREP-XH-022a	Drepanophycus sp.	Plant	Xinjiang, China	Hujiersite Fm	46	-68.6	Eif/Givet	387.854		-23.3228
Average representative plant composition at stage								387.854		-23.3228	1	-5.89678	0.5	17	3	17	2	17.426	1.11803		0	0	0	0	0	0	0	0	0	0	0	0	0	0	0	0	0	0		3.5	Lycophytes (average)	2		0.2		0.4		40
DREP-PG-010a	Drepanophycus spinaeformis	Stem	Traveler Mtn, Piscataquis Co., ME	Trout Valley Fm.	46	-68.6	Ems/Eif	394.053		-23.95
DREP-PG-010b	Drepanophycus spinaeformis	Leaf	Traveler Mtn, Piscataquis Co., ME	Trout Valley Fm.	46	-68.6	Ems/Eif	394.053		-23.41
DREP-PG-010c	Drepanophycus spinaeformis	Leaf	Traveler Mtn, Piscataquis Co., ME	Trout Valley Fm.	46	-68.6	Ems/Eif	394.053		-23.45
DREP-PM-021a	Drepanophycus sp	Plant	Traveler Mtn, Piscataquis Co., ME	Trout Valley Fm.	46	-68.6	Ems/Eif	394.053		-25.4619
Average representative plant composition at stage								394.053		-24.068	0.961228	-7.47261	0.5	17	3	17	2	16.5954	1.08349		0	0	0	0	0	0	0	0	0	0	0	0	0	0	0	0	0	0		3.5	Lycophytes (average)	2		0.2		0.4		40
DREP-PM-023a	Drepanophycus spinaeformis	Plant	Alken Qry, Mosel Valley, Germany	Nellenköpfchen Fm.	50.2	7.2	Ems	401.579		-25.4842
Average representative plant composition at stage								401.579		-25.4842	1	-8.2206	0.5	17	3	16.6	2	17.2636	1.11803		0	0	0	0	0	0	0	0	0	0	0	0	0	0	0	0	0	0		3.5	Lycophytes (average)	2		0.2		0.4		40
DREP-PG-009a	Drepanophycus spinaeformis	Stem	Dalhousie, NB	Campbellton Fm	48.04	-66.26	Ems	402.332		-27.49
DREP-PG-009b	Drepanophycus spinaeformis	Stem	Dalhousie, NB	Campbellton Fm	48.04	-66.26	Ems	402.332		-27.3398
DREP-PG-009c	Drepanophycus spinaeformis	Leaf	Dalhousie, NB	Campbellton Fm	48.04	-66.26	Ems	402.332		-26.6937
DREP-PG-009d	Drepanophycus spinaeformis	Stem	Dalhousie, NB	Campbellton Fm	48.04	-66.26	Ems	402.332		-27.73
DREP-PG-009e	Drepanophycus spinaeformis	Leaf	Dalhousie, NB	Campbellton Fm	48.04	-66.26	Ems	402.332		-26.02
DREP-PG-009f	Drepanophycus spinaeformis	Leaf	Dalhousie, NB	Campbellton Fm	48.04	-66.26	Ems	402.332		-26.16
DREP-WS-014a	Drepanophycus sp.	Stem	Dalhousie, NB	Campbellton Fm	48.04	-66.26	Ems	402.332		-25.76
DREP-WS-014b	Drepanophycus sp.	Stem	Dalhousie, NB	Campbellton Fm	48.04	-66.26	Ems	402.332		-26.02
DREP-SM-016a	Drepanophycus sp.	Plant	Dalhousie, NB	Campbellton Fm	48.04	-66.26	Ems	402.332		-27.92
DREP-NYSM-020b	Drepanophycus sp.	Plant	Dalhousie, NB	Campbellton Fm	48.04	-66.26	Ems	402.332		-28.4591
DREP-WS-013a	Drepanophycus sp.	Stem	L'Anse-a-brillant, Gaspe, Qbc	Battery Point Fm	48.43	-64.17	Ems	402.332		-26.89
DREP-WS-013b	Drepanophycus sp.	Stem	L'Anse-a-brillant, Gaspe, Qbc	Battery Point Fm	48.43	-64.17	Ems	402.332		-28.14
DREP-PG-001a	Drepanophycus spinaeformis	Stem	Locality F, NB	Campbellton Fm	48.02	-66.31	Ems	402.332		-26.609
DREP-PG-002a	Drepanophycus gaspianus	Stem	Locality F, NB	Campbellton Fm	48.02	-66.31	Ems	402.332		-26.157
DREP-PG-008a	Drepanophycus sp.	Stem	North shore, Gaspe, Qbc	Battery Point Fm	48.5	-64.19	Ems	402.332		-26.172
DREP-PG-008b	Drepanophycus sp.	Stem	North shore, Gaspe, Qbc	Battery Point Fm	48.5	-64.19	Ems	402.332		-24.7734
DREP-PG-008c	Drepanophycus sp.	Leaf	North shore, Gaspe, Qbc	Battery Point Fm	48.5	-64.19	Ems	402.332		-26.464
DREP-PG-008d	Drepanophycus sp.	Leaf	North shore, Gaspe, Qbc	Battery Point Fm	48.5	-64.19	Ems	402.332		-26.43
DREP-PG-008e	Drepanophycus sp.	Stem	North shore, Gaspe, Qbc	Battery Point Fm	48.5	-64.19	Ems	402.332		-26.7
Average representative plant composition at stage								402.332		-26.733	0.921602	-8.2206	0.5	17	3	16.6	2	18.5125	1.0485		0	0	0	0	0	0	0	0	0	0	0	0	0	0	0	0	0	0		3.5	Lycophytes (average)	2		0.2		0.4		40
SAWD-PG-002a	Sawdonia ornata	Stem	"Far stream", NB	Campbellton Fm	48.02	-66.31	Ems	402.332		-24.926
SAWD-PG-002b	Sawdonia ornata	Stem	"Far stream", NB	Campbellton Fm	48.02	-66.31	Ems	402.332		-25.27
SAWD-SM-012a	Sawdonia ornata	Plant	Cap aux Os, Gaspe, Qbc	Battery Point Fm.	48.5	-64.19	Ems	402.332		-28.02
SAWD-SM-012b	Sawdonia ornata	Plant	Cap aux Os, Gaspe, Qbc	Battery Point Fm.	48.5	-64.19	Ems	402.332		-27.6892
SAWD-SM-011a	Sawdonia acanthotheca	Plant	Chaleur Bay, NB	Campbellton Fm			Ems	402.332		-23.86
SAWD-SM-011b	Sawdonia acanthotheca	Plant	Chaleur Bay, NB	Campbellton Fm			Ems	402.332		-23.9389
SAWD-PG-003a	Sawdonia ornata	Stem	Gaspe, Qbc	Battery Point Fm.			Ems	402.332		-26.389
SAWD-PG-005a	Sawdonia sp.	Stem	Gaspe, Qbc	Battery Point Fm.			Ems	402.332		-27.8
SAWD-PG-005b	Sawdonia sp.	Stem	Gaspe, Qbc	Battery Point Fm.			Ems	402.332		-29.1558
SAWD-PG-005c	Sawdonia sp.	Leaf	Gaspe, Qbc	Battery Point Fm.			Ems	402.332		-25.7
SAWD-PG-005d	Sawdonia sp.	Leaf	Gaspe, Qbc	Battery Point Fm.			Ems	402.332		-27.5
SAWD-PG-007a	Sawdonia sp.	Stem	Gaspe, Qbc	Battery Point Fm.			Ems	402.332		-27.4835
SAWD-PG-007b	Sawdonia sp.	Stem	Gaspe, Qbc	Battery Point Fm.			Ems	402.332		-29.4885
SAWD-PG-008a	Sawdonia sp.	Stem	Gaspe, Qbc	Battery Point Fm.			Ems	402.332		-30.5077
SAWD-WS-009a	Sawdonia sp.	Stem	Gaspe, Qbc	Battery Point Fm.			Ems	402.332		-28.49
SAWD-WS-009b	Sawdonia sp.	Stem	Gaspe, Qbc	Battery Point Fm.			Ems	402.332		-29.13
SAWD-PG-006a	Sawdonia sp.	Stem	New Brunswick	Campbellton Fm			Ems	402.332		-28.76
SAWD-PG-006b	Sawdonia sp.	Stem	New Brunswick	Campbellton Fm			Ems	402.332		-28.8491
SAWD-PG-006c	Sawdonia sp.	Leaf	New Brunswick	Campbellton Fm			Ems	402.332		-27.53
SAWD-PG-006d	Sawdonia sp.	Leaf	New Brunswick	Campbellton Fm			Ems	402.332		-27.6
SAWD-PM-013a	Sawdonia acanthotheca	Plant	New Brunswick	Campbellton Fm			Ems	402.332		-25.912
SAWD-PM-014a	Sawdonia sp.	Plant	New Brunswick	Campbellton Fm			Ems	402.332		-25.7091
Average representative plant composition at stage	Sawdonia ornata, Sawdonia acanthotheca, Sawdonia sp	Stem, plant, leaf		Battery Pt Fm and Campbellton Fm	48,3±0,3	65,25±1,06	Ems	402.332		-27.2595	1.82123	-8.24812	0.5	17	3	4.3	1.9	19.0114	1.88862		134.075	37.4236	26.0146	0.0256102	0.00880006	0.00919434	0.571261	0.0461243	0.050712	2205.56	1135.59	660.04	4.2916	0.0789362	0.0965822	0.0046767	0.00142062	0.00157774		3.5	Lycophytes (average)	2		0.2		0.4		40
DREP-PG-003a	Drepanophycus spinaeformis	Stem	Seal Rock, Gaspe, Qbc	Battery Point Fm	48.43	-64.17	Ems	404.589		-26.703
DREP-WS-011a	Drepanophycus sp.	Stem	Seal Rock, Gaspe, Qbc	Battery Point Fm	48.43	-64.17	Ems	404.589		-25.79
DREP-WS-011b	Drepanophycus sp.	Stem	Seal Rock, Gaspe, Qbc	Battery Point Fm	48.43	-64.17	Ems	404.589		-25.33
DREP-WS-011c	Drepanophycus sp.	Stem	Seal Rock, Gaspe, Qbc	Battery Point Fm	48.43	-64.17	Ems	404.589		-24.22
DREP-WS-011d	Drepanophycus sp.	Stem	Seal Rock, Gaspe, Qbc	Battery Point Fm	48.43	-64.17	Ems	404.589		-24.42
DREP-WS-012a	Drepanophycus sp.	Stem	Seal Rock, Gaspe, Qbc	Battery Point Fm	48.43	-64.17	Ems	404.589		-26.51
DREP-WS-012b	Drepanophycus sp.	Stem	Seal Rock, Gaspe, Qbc	Battery Point Fm	48.43	-64.17	Ems	404.589		-26.46
DREP-WS-015a	Drepanophycus sp.	Stem	Seal Rock, Gaspe, Qbc	Battery Point Fm	48.43	-64.17	Ems	404.589		-25
DREP-WS-015b	Drepanophycus sp.	Stem	Seal Rock, Gaspe, Qbc	Battery Point Fm	48.43	-64.17	Ems	404.589		-25.16
DREP-SM-017a	Drepanophycus spinaeformis	Plant	Seal Rock, Gaspe, Qbc	Battery Point Fm	48.43	-64.17	Ems	404.589		-26.3
DREP-SM-017b	Drepanophycus spinaeformis	Plant	Seal Rock, Gaspe, Qbc	Battery Point Fm	48.43	-64.17	Ems	404.589		-26.199
Average representative plant composition at stage								404.589		-25.6447	0.870088	-7.82937	0.5	17	3	16.6	2	17.8154	1.00352		0	31.1177	30.4317	0.0920726	0.0150812	0.0127494	0.525333	0.0221912	0.0248618	592.114	81.5409	72.411	3.72073	0.0874948	0.0976447	0.0132534	0.00138553	0.00128699		3.5	Lycophytes (average)	2		0.2		0.4		40
SAWD-WS-004b	Sawdonia sp.	Stem	Seal Rock, Gaspe, Qbc	Battery Point Fm.			Ems	404.589		-28.54
SAWD-WS-004d	Sawdonia sp.	Stem	Seal Rock, Gaspe, Qbc	Battery Point Fm.			Ems	404.589		-28.31
SAWD-WS-010a	Sawdonia sp.	Stem	Seal Rock, Gaspe, Qbc	Battery Point Fm.			Ems	404.589		-26.51
SAWD-WS-010b	Sawdonia sp.	Stem	Seal Rock, Gaspe, Qbc	Battery Point Fm.			Ems	404.589		-26.23
Average representative plant composition at stage	Sawdonia sp.	Stem	Seal Rock, Gaspe, Qbc	Battery Point Fm.			Ems	404.589		-27.3975	1.19564	-7.82937	0.5	17	3	4.3	1.9	19.5681	1.29598		139.218	28.6026	29.5284	0.0235654	0.00958619	0.0071496	0.590547	0.0373981	0.0330283	2442.33	1083.29	660.526	4.31392	0.0647401	0.0764503	0.00434284	0.00155946	0.00124415		3.5	Lycophytes (average)	2		0.2		0.4		40
DREP-PM-024a	Drepanophycus spinaeformis	Plant	Munchshecke, Siegburg, Germany	Wahnbachschichten	50.47	7.16	Sieg	408.362		-26.0278
Average representative plant composition at stage								408.362		-26.0278	1	-6.4075	0.5	17	3	18	4	19.6203	1.11803		0	0	0	0	0	0	0	0	0	0	0	0	0	0	0	0	0	0		3.5	Lycophytes (average)	2		0.2		0.4		40
	NMV #	Material analyzed	d13C (V-PDB)
#15154	#15154, Fragment 01	Branched stems	Mt Pleasant Rd, Alexandria, Victoria, Australia	Walhalla Group	-37.12	145.43	Prag	409.1		-24.4
#15154	#15154, Fragment 02	Branched stems	Mt Pleasant Rd, Alexandria, Victoria, Australia	Walhalla Group	-37.12	145.43	Prag	409.1		-27.6
#15154	Fragment 03	Branched stems	Mt Pleasant Rd, Alexandria, Victoria, Australia	Walhalla Group	-37.12	145.43	Prag	409.1		-27.3
#15154	Fragment 04	Branched stems	Mt Pleasant Rd, Alexandria, Victoria, Australia	Walhalla Group	-37.12	145.43	Prag	409.1		-25.6
#15154	Fragment 05	Branched stems	Mt Pleasant Rd, Alexandria, Victoria, Australia	Walhalla Group	-37.12	145.43	Prag	409.1		-26.95
#15154	Fragment 06	Branched stems	Mt Pleasant Rd, Alexandria, Victoria, Australia	Walhalla Group	-37.12	145.43	Prag	409.1		-25.9
#15154	Fragment b03	Branched stems	Mt Pleasant Rd, Alexandria, Victoria, Australia	Walhalla Group	-37.12	145.43	Prag	409.1		-25.4
#15154	Fragment b04	Branched stems	Mt Pleasant Rd, Alexandria, Victoria, Australia	Walhalla Group	-37.12	145.43	Prag	409.1		-29.8
#15154	Fragment b05	Branched stems	Mt Pleasant Rd, Alexandria, Victoria, Australia	Walhalla Group	-37.12	145.43	Prag	409.1		-25.1
#15173	Fragment 02	Branched stems	Mt Pleasant Rd, Alexandria, Victoria, Australia	Walhalla Group	-37.12	145.43	Prag	409.1		-28.25
#15173	Fragment 04	Branched stems	Mt Pleasant Rd, Alexandria, Victoria, Australia	Walhalla Group	-37.12	145.43	Prag	409.1		-28.5
#15174	Fragment 01	Branched stems	Mt Pleasant Rd, Alexandria, Victoria, Australia	Walhalla Group	-37.12	145.43	Prag	409.1		-26.7
#15174	Fragment b02	Branched stems	Mt Pleasant Rd, Alexandria, Victoria, Australia	Walhalla Group	-37.12	145.43	Prag	409.1		-27.7
#15174	Fragment b03	Branched stems	Mt Pleasant Rd, Alexandria, Victoria, Australia	Walhalla Group	-37.12	145.43	Prag	409.1		-25.1
#15174	Fragment b04	Branched stems	Mt Pleasant Rd, Alexandria, Victoria, Australia	Walhalla Group	-37.12	145.43	Prag	409.1		-26.3
#15183	Fragment 01	Branched stems	Mt Pleasant Rd, Alexandria, Victoria, Australia	Walhalla Group	-37.12	145.43	Prag	409.1		-26.6667
#15183	Fragment 04	Branched stems	Mt Pleasant Rd, Alexandria, Victoria, Australia	Walhalla Group	-37.12	145.43	Prag	409.1		-27.6
#15183	Fragment 05	Branched stems	Mt Pleasant Rd, Alexandria, Victoria, Australia	Walhalla Group	-37.12	145.43	Prag	409.1		-28.2
#15183	Fragment 06	Branched stems	Mt Pleasant Rd, Alexandria, Victoria, Australia	Walhalla Group	-37.12	145.43	Prag	409.1		-27.25
#15183	Fragment 08	Branched stems	Mt Pleasant Rd, Alexandria, Victoria, Australia	Walhalla Group	-37.12	145.43	Prag	409.1		-26.95
#15183	Fragment b01	Branched stems	Mt Pleasant Rd, Alexandria, Victoria, Australia	Walhalla Group	-37.12	145.43	Prag	409.1		-26.6
#15183	Fragment b03	Branched stems	Mt Pleasant Rd, Alexandria, Victoria, Australia	Walhalla Group	-37.12	145.43	Prag	409.1		-27
#15183	Fragment b04	Branched stems	Mt Pleasant Rd, Alexandria, Victoria, Australia	Walhalla Group	-37.12	145.43	Prag	409.1		-26.1667
#15183	Fragment b05	Branched stems	Mt Pleasant Rd, Alexandria, Victoria, Australia	Walhalla Group	-37.12	145.43	Prag	409.1		-25.35
#15184	Fragment 02	Branched stems	Mt Pleasant Rd, Alexandria, Victoria, Australia	Walhalla Group	-37.12	145.43	Prag	409.1		-26.35
Average representative plant composition at stage								409.1		-26.7493	1.24649	-6.4	0.5	28	5	20	3	20.3493	1.34303		0	0	0	0	0	0	0	0	0	0	0	0	0	0	0	0	0	0		3.5	Lycophytes (average)	2		0.2		0.4		40
	Asteroxylon mackiei	Lycophyte	Rhynie Chert, Aberdeenshire, Scotland, UK	Edwards et al. 1998	57.19	-2.5	Prag	409.1		-24.865	0.495749	-6.4	0.5	19	1	21.5	10	18.465	0.704107		0	0	0	0	0	0	0	0	0	0	0	0	0	0	0	0	0	0		3.5	Lycophytes (average)	2		0.2		0.4		40
Fossil plants of extinct plant lineages (no calibration of A0 and Zeta from modern relatives)
	Aglaophyton major	Rhyniophyte	Rhynie Chert, Aberdeenshire, Scotland, UK	Edwards et al. 1998	57.19	-2.5	Prag	409.1		-24.6089	1.31668	-6.4	0.5	39	16	1	0.2	18.2089	1.40842		671.629	424.722	345.164	0.0120242	0.00403633	0.00387186	0.54226	0.0383613	0.0411444	4243.46	2037.3	1195.22	4.4037	0.0402658	0.0480331	0.00230566	0.000728952	0.000721168		3.5	Lycophytes (average)	2		0.2		0.4		40
	Horneophyton lignieri	Horneophytopsida	Rhynie Chert, Aberdeenshire, Scotland, UK	Edwards et al. 1998	57.19	-2.5	Prag	409.1		no isotope data				24.5	1.5	3.1	1.85	18.1244	2.00141		280.17	24.9953	19.8363	0.0274037	0.00954955	0.00978062	0.538609	0.0510238	0.0529787	1873.63	1245.68	469.308	4.2512	0.108326	0.0879654	0.00497159	0.00152513	0.00165943		3.5	Lycophytes (average)	2		0.2		0.4		40
	Rhynia gwynne-vaughanii	Rhyniophyte	Rhynie Chert, Aberdeenshire, Scotland, UK	Edwards et al. 1998	57.19	-2.5	Prag	409.1		-24.0994	1.93795	-6.4	0.5	29	6	1.8	0.2	17.6994	2.00141		397.48	109.74	98.9883	0.0173226	0.00256978	0.00262403	0.518192	0.0583996	0.0595366	2820.46	546.203	475.161	4.34202	0.0296969	0.036714	0.00325896	0.00044917	0.000469456		3.5	Lycophytes (average)	2		0.2		0.4		40
	Nothia aphylla	Rhyniophyte	Rhynie Chert, Aberdeenshire, Scotland, UK	Edwards et al. 1998	57.19	-2.5	Prag	409.1		no isotope data				21	3	5.5	2.85	18.1244	2.00141		205.921	43.1406	36.9115	0.038813	0.0142535	0.0133208	0.531301	0.0498856	0.0526756	1314.07	666.568	362.826	4.13953	0.126118	0.137175	0.0067401	0.00203014	0.00208294		3.5	Lycophytes (average)	2		0.2		0.4		40
Modern lycophytes
CM7	Huperzia phlegmaria	439	Greenhouse H.7, Botanical Garden, Copenhagen	optimal RH% ≈ 80, T ≈22°C			P2012 5108 A LYCOP 4			-27.9		-8.5		19.695	1.57685	28.7	2.33604	19.4	0.469042		183.569	20.4428	18.7514	0.187632	0.0142091	0.0143681	0.58497	0.0118446	0.0134687	408.936	26.4238	22.6429	3.41776	0.0569975	0.0539812	0.0201395	0.000654886	0.000759253		3.5	Lycophytes (average)	2		0.2		0.4		40
CM6	Huperzia squarrosa	439	Greenhouse H.7, Botanical Garden, Copenhagen	optimal RH% ≈ 80, T ≈22°C			P2012 5109 A LYCOP 4			-29.2	0.469042	-8.5		23.525	4.375	20.135	2.75065	20.7	0.469042		252.673	71.3618	57.8079	0.153802	0.0259301	0.0237384	0.637115	0.0128906	0.0127251	548.572	69.0677	56.5326	3.66471	0.0856076	0.0854562	0.0185008	0.00160057	0.00167709		3.5	Lycophytes (average)	2		0.2		0.4		40
CM1	Huperzia squarrosa	439	Greenhouse adjacent to H.7 with low RH%	low RH% ≈ 60, T ≈ 22°C						-21.6		-8.5		22.7633	1.03467	16.06	4.66454	13.1	0.212132		243.083	14.9982	13.8928	0.121427	0.0241188	0.0207101	0.339454	0.00521191	0.00516053	315.479	53.3384	42.3726	3.15506	0.163331	0.164923	0.0151617	0.00133574	0.00153419		3.5	Lycophytes (average)	2		0.2		0.4		40
CM5	Huperzia squarrosa	439	Greenhouse adjacent to H.7 with low RH%	low RH% ≈ 60, T ≈ 22°C						-21.9		-8.5		22.7633	1.03467	16.06	4.66454	13.4	0.212132		243.166	15.5401	13.1261	0.122516	0.0240967	0.0233092	0.351124	0.00584696	0.00543346	323.219	59.637	43.2001	3.18144	0.173681	0.161749	0.0152662	0.00136506	0.00173123		3.5	Lycophytes (average)	2		0.2		0.4		40
Note
The model calculations in this sheet are computed from N = 10^4 random combinations of the three (normally distributed) observables (input parameters).
[truncated: 6 more columns]

## Sheet: Fossil lycophytes
Fossil Assemblage	Sample ID	Taxon	Fossil	Location	Formation	Latitude	Longitude	Stage	Age(2012)	Observables	d13Cp	± 1 SD	d13Cair	± 1 SD	p	± 1 SD	SD	± 1 SD	D13Cleaf	± 1 SD		Calculated model outputs	amax	+(Q3 -Q2)	-(Q2 -Q1)	gcmax	+(Q3 -Q2)	-(Q2 -Q1)	Ci/ca	+(Q3 -Q2)	-(Q2 -Q1)	pCO2 (ca)	+(Q3 -Q2)	-(Q2 -Q1)	An	+(Q3 -Q2)	-(Q2 -Q1)	gtot	+(Q3 -Q2)	-(Q2 -Q1)	Model input parameters	A0		gcb		z		l/p
						°N	°E		(Ma)		(‰)		(‰)		µm	µm	mm-2	mm-2	(‰)				µm2			mol/m2/s						ppmv			µmol m-2 s-1			mol m-2 s-1				µmol m-2 s-1	Ref	mol m-2 s-1	Ref		Ref		Ref
1	1 specimen	Drepanophycus spinaeformis	Stem	Greene Co., NY	Oneonta Fm	42.2	-74.2	Frasn	380.464		-26.507	1	-8.11097	0.5	17	3	20.8	2.6	18.396	1.11803	Paired		135.135	32.8553	-29.2681	0.116273	0.0174782	-0.0155331	0.546978	0.0279666	-0.0295367	578.766	74.8861	-62.8416	3.94777	0.0897518	-0.0927232	0.0151689	0.00126611	-0.00130975		3.73	Lycophytes (average)	2	Franks et al. 2014	0.2	Franks et al. 2014	0.4	Franks et al. 2014
2	2 specimens	Drepanophycus sp.	Plant	Schoharie Co., NY + Cairo Qry, Greene Co., NY	Hamilton Grp	42.4	-74.4	Givet	387.854		-24.9132	0.57863	-5.89678	0.5	17	3	17	2	19.0164	0.764731	Paired		138.916	35.2648	-29.6636	0.097549	0.0135895	-0.0134791	0.569466	0.019449	-0.0202911	695.499	98.7961	-73.1545	4.08012	0.0844043	-0.077799	0.0136256	0.00117955	-0.00131015		3.73	Lycophytes (average)	2	Franks et al. 2014	0.2	Franks et al. 2014	0.4	Franks et al. 2014
3	1 specimen	Drepanophycus sp.	Plant	Xinjiang, China	Hujiersite Fm	46	-68.6	Eif/Givet	387.854		-23.3228	1	-5.89678	0.5	17	3	17	2	17.426	1.11803	Unpaired		137.783	32.4229	-29.809	0.0959453	0.0134891	-0.0123274	0.509175	0.0285236	-0.0294365	608.499	82.5249	-65.0644	3.98574	0.0900487	-0.0878037	0.0133631	0.00114672	-0.00118186		3.73	Lycophytes (average)	2	Franks et al. 2014	0.2	Franks et al. 2014	0.4	Franks et al. 2014
4	4 specimens	Drepanophycus spinaeformis	Plant, stem, leaf	Traveler Mtn, Piscataquis Co., ME	Trout Valley Fm.	46	-68.6	Ems/Eif	394.053		-24.068	0.961228	-7.47261	0.5	17	3	17.2	4	16.5954	1.08349	Unpaired		136.382	34.2012	-31.471	0.0993256	0.0206228	-0.0171929	0.475939	0.0297485	-0.0293016	553.78	90.843	-83.6159	3.9131	0.114579	-0.138907	0.013608	0.00163161	-0.00160678		3.73	Lycophytes (average)	2	Franks et al. 2014	0.2	Franks et al. 2014	0.4	Franks et al. 2014
5	1 specimen	Drepanophycus spinaeformis	Plant	Alken Qry, Mosel Valley, Germany	Nellenköpfchen Fm.	50.2	7.2	Ems	401.579		-25.4842	1	-8.2206	0.5	17	3	16.6	2	17.2636	1.11803	Unpaired		136.606	33.4288	-29.652	0.093173	0.0137248	-0.0122613	0.502992	0.0282061	-0.0294938	612.666	89.7516	-67.8917	3.9908	0.0959275	-0.0908726	0.0131026	0.00118823	-0.00119085		3.73	Lycophytes (average)	2	Franks et al. 2014	0.2	Franks et al. 2014	0.4	Franks et al. 2014
6	19 specimens, 4 (close-by) localities	Drepanophycus sp., Drepanophycus spinaeformis, Drepanophycus gaspianus	Stem, leaves, plant	1) Dalhousie and Locality F, New Brunswick, 2) L'Anse-a-brillant, North shore, Gaspe, Qbc and North shore, Gaspé, Qbc	Campbelton Fm, Battery Point Fm	48.25±0.25	65.2±1.1	Ems	402.332		-26.733	0.921602	-8.2206	0.5	17	3	16.6	2	18.5125	1.0485	Unpaired		139.133	33.8726	-30.5975	0.094908	0.013827	-0.0132531	0.54991	0.0265157	-0.0274235	679.221	104.084	-80.0041	4.06411	0.0919849	-0.0898667	0.0133452	0.00122361	-0.00130702		3.73	Lycophytes (average)	2	Franks et al. 2014	0.2	Franks et al. 2014	0.4	Franks et al. 2014
7	11 specimens	Drepanophycus spinaeformis, Drepanophycus sp.	Stem, plant	Seal Rock, North Shore of Chaleur Bay, Gaspe, Qbc	Battery Point Fm	48.43	-64.17	Ems	404.589		-25.6447	0.870088	-7.82937	0.5	17	3	16.6	2	17.8154	1.00352	Paired		138.755	32.6725	-30.4046	0.0942172	0.0133806	-0.012179	0.523041	0.0254236	-0.0262803	637.589	87.5725	-68.9868	4.01985	0.0877955	-0.0858569	0.0132354	0.001161	-0.00120039		3.73	Lycophytes (average)	2	Franks et al. 2014	0.2	Franks et al. 2014	0.4	Franks et al. 2014
8	1 specimen	Drepanophycus spinaeformis	Plant	Munchshecke, Siegburg, Germany	Wahnbachschichten	50.47	7.16	Sieg	408.362		-26.0278	1	-6.4075	0.5	17	3	18	4	19.6203	1.11803	Unpaired		138.796	34.8602	-31.0749	0.103208	0.0191628	-0.0191884	0.592109	0.0293723	-0.0300616	714.525	139.728	-101.774	4.09801	0.109038	-0.107107	0.0141826	0.00159344	-0.00184626		3.73	Lycophytes (average)	2	Franks et al. 2014	0.2	Franks et al. 2014	0.4	Franks et al. 2014
9	25 specimens	Baragwanathia flora	Branched stems	Mt Pleasant Rd, Alexandria, Victoria, Australia	Walhalla Group	-37.12	145.43	Prag	409.1		-26.7493	1.24649	-6.4	0.5	28	5	20	3	20.3493	1.34303	Unpaired		371.145	97.7252	-84.5907	0.184727	0.0313223	-0.028533	0.623226	0.0357064	-0.0355423	532.151	77.2825	-76.3861	3.88081	0.10607	-0.13491	0.019761	0.00141121	-0.00157912		3.73	Lycophytes (average)	2	Franks et al. 2014	0.2	Franks et al. 2014	0.4	Franks et al. 2014
10	1 specimen	Asteroxylon mackiei	Lycophyte	Rhynie Chert, Aberdeenshire, Scotland, UK	Edwards et al. 1998	57.19	-2.5	Prag	409.1		-24.865	0.495749	-6.4	0.5	19	1	21.5	10	18.465	0.704107	Paired		170.1	11.9237	-11.3832	0.13507	0.0464116	-0.0367414	0.549222	0.0182088	-0.0182712	524.653	138.914	-101.066	3.86908	0.178971	-0.19226	0.0165546	0.00260021	-0.00290138		3.73	Lycophytes (average)	2	Franks et al. 2014	0.2	Franks et al. 2014	0.4	Franks et al. 2014
																																Avg	+	-
	Note																															613.735	98.4383	-78.0785
	The model calculations for extinct lycophytes in Data S1 are calculated numerically using N = 10^4 random combinations of the three observable input parameters (p, SD, Dleaf).																															min	524.653
																																max	714.525
																																	1.87376
																																	2.55187
[truncated: 16 more columns]

## Sheet: Modern lycophytes
Sample ID	Taxon	pCO2 daily mean	Temperature, daily mean	Rel. Humidity	Location	Museum specimen #	Observables	d13Cp	± 1 SD	d13Cair	± 1 SD	D13Cleaf	± 1 SD	n	SD	± 1 SD	n	p	± 1 SD	n	Calculated model outputs	amax	+ error	- error	gcmax	+ error	- error	Ci/ca	+ error	- error	pCO2 (ca)	+ error	- error	An	+ error	- error	gtot	+ error	- error	Model input parameters	A0		gcb		xsi		l2p		G*
		ppm	°C	%		(Ma)		(‰)		(‰)		(‰)			mm-2	mm-2		µm	µm			µm2	(Q3 -Q2)	(Q2 -Q1)	mol/m2/s	(Q3 -Q2)	(Q2 -Q1)		(Q3 -Q2)	(Q2 -Q1)	ppmv	(Q3 -Q2)	(Q2 -Q1)	µmol m-2 s-1	(Q3 -Q2)	(Q2 -Q1)	mol m-2 s-1	(Q3 -Q2)	(Q2 -Q1)		µmol m-2 s-1		mol m-2 s-1						ppmv
Optimal RH%
CM7	Huperzia phlegmaria	439		80	Greenhouse H.7, Botanical Garden, Copenhagen	P2012 5108 A LYCOP 4		-27.9		-8.5		19.4	0.469042	1	28.7	2.33604	2	19.695	1.57685	2		183.279	21.1383	18.7028	0.189475	0.0142254	0.0141923	0.585172	0.0117706	0.0120611	407.256	23.6806	22.1968	3.41392	0.0516999	0.0532411	0.0202218	0.000669508	0.000725006		3.5	Lycophytes (average)	2		0.2		0.4		40
CM6	Huperzia squarrosa	439	22	80	Greenhouse H.7, Botanical Garden, Copenhagen	P2012 5109 A LYCOP 4		-29.2	0.469042	-8.5		20.7	0.469042	4	20.135	2.75065	2	23.525	4.375	2		259.532	69.3062	61.5609	0.155038	0.02512	0.0228474	0.636847	0.0125467	0.0124061	544.59	68.7831	55.8149	3.65919	0.0863263	0.085396	0.0185796	0.00150788	0.00160725		3.5	Lycophytes (average)	2		0.2		0.4		40
Low RH%
CM1	Huperzia squarrosa	439		60	Greenhouse adjacent to H.7 with low RH%			-21.6		-8.5		13.1	0.212132	1	16.06	4.66454	3	22.7633	1.03467	2		244.143	15.259	14.6728	0.120879	0.0241843	0.022254	0.339669	0.00572319	0.00539966	316.857	59.0986	41.7885	3.15983	0.177518	0.161188	0.0151034	0.00139983	0.00163757	131.143	3.5	Lycophytes (average)	2		0.2		0.4		40
CM5	Huperzia squarrosa	439		60	Greenhouse adjacent to H.7 with low RH%			-21.9		-8.5		13.4	0.212132	1	16.06	4.66454	3	22.7633	1.03467	2		243.758	15.3586	14.9228	0.121319	0.0250633	0.023005	0.351584	0.00562901	0.00576868	324.131	60.4683	43.9456	3.18448	0.175045	0.164093	0.0151815	0.00144314	0.00172105	123.869	3.5	Lycophytes (average)	2		0.2		0.4		40
Estimating maximal uncertainty by using unpaired data from plants grown under humid and dry settings
Case 1 (unpaired data): Stomatal data (SD + p) from humid greenhouse (CM7), isotopes from dry greenhouse (CM1)						NB! Distinct species are compared ( H. phlegmaria, CM7) vs. (H. squarrosa, CM1)						13.1	0.212132		28.7	2.33604		19.695	1.57685			182.544	20.1991	18.2109	0.188176	0.0154741	0.0139919	0.339664	0.00579362	0.00564432	230.482	12.2507	11.267	2.77881	0.0664514	0.0659191	0.0182701	0.000456489	0.00049897		3.5	Lycophytes (average)	2		0.2		0.4		40
Case 2 (unpaired data); Stomata data (SD, p) from humid greenhouse (CM6), isotopes from dry greenhouse (CM5)						NB! Same species						13.4	0.212132		20.135	2.75065		23.525	4.375			254.651	68.4727	59.4455	0.153612	0.0245913	0.0218814	0.351743	0.00543366	0.00575768	270.693	32.5772	26.836	2.97954	0.131736	0.128428	0.0169753	0.00104469	0.00115015		3.5	Lycophytes (average)	2		0.2		0.4		40
Case 3 (unpaired data): Stomata from dry greenhouse (CM1), isotopes from humid greenhouse (CM7)						NB! Distinct species are compared ( H. phlegmaria, CM7) vs. (H. squarrosa, CM1)						19.4	0.469042		16.06	4.66454		22.7633	1.03467			243.738	15.2134	14.5304	0.120709	0.0226494	0.0227729	0.586344	0.0122913	0.0124332	560.022	103.598	68.6224	3.68018	0.118312	0.101989	0.0159122	0.0016884	0.00198816		3.5	Lycophytes (average)	2		0.2		0.4		40
Case 4 (unpaired data): Stomata from dry greenhouse (CM5), isotopes from humid conditions (CM6)						NB! Same species						20.7	0.469042		16.06	4.66454		22.7633	1.03467			243.862	15.933	15.0586	0.122252	0.0227585	0.0223829	0.636648	0.0124183	0.0122585	642.863	115.569	77.6808	3.7775	0.103643	0.0905313	0.0161869	0.00173211	0.00198966		3.5	Lycophytes (average)	2		0.2		0.4		40
Estimating the ratio of operational to maximal stomata conductance for CM1 and CM5 compatible with observed pCO2
CM1	Huperzia squarrosa	439		60	Greenhouse adjacent to H.7 with low RH%			-21.6		-8.5		13.1	0.212132	1	16.06	4.66454	3	22.7633	1.03467	2		244.741	14.641	-15.3131	0.12044	0.0278187	-0.0234872	0.339839	0.00545344	-0.0057006	495.295	111.655	-84.8307	3.58463	0.153563	-0.16341	0.0109731	0.00165089	-0.0016305		3.5	Lycophytes (average)	2		0.12		0.4		40
CM5	Huperzia squarrosa	439		60	Greenhouse adjacent to H.7 with low RH%			-21.9		-8.5		13.4	0.212132	1	16.06	4.66454	3	22.7633	1.03467	2		244.611	15.4627	-15.1416	0.119986	0.0275889	-0.0225148	0.351539	0.00552224	-0.00582974	508.548	108.756	-86.6636	3.6059	0.144036	-0.159468	0.0109572	0.00165079	-0.00156906		3.5	Lycophytes (average)	2		0.12		0.4		40
CM1	Huperzia squarrosa	439		60	Greenhouse adjacent to H.7 with low RH%			-21.6		-8.5		13.1	0.212132	1	16.06	4.66454	3	22.7633	1.03467	2		244.291	15.4319	-14.8358	0.123366	0.0241022	-0.0262911	0.339647	0.00569929	-0.00530744	421.329	102.609	-60.448	3.44523	0.184201	-0.148649	0.0123869	0.00145621	-0.00188904		3.5	Lycophytes (average)	2		0.14		0.4		40
CM5	Huperzia squarrosa	439		60	Greenhouse adjacent to H.7 with low RH%			-21.9		-8.5		13.4	0.212132	1	16.06	4.66454	3	22.7633	1.03467	2		244.263	15.0887	-14.8787	0.123581	0.0234012	-0.0273432	0.351492	0.00548033	-0.00545363	430.235	109.604	-60.2334	3.46416	0.188365	-0.142586	0.0124198	0.0014278	-0.00197966		3.5	Lycophytes (average)	2		0.14		0.4		40
Note
The model calculations for modern lycophytes in Data S1 are calculated numerically using N = 10^4 random combinations of the three observable input parameters.
																						CM1				CM6
																							mean
																					0.12		495
																					0.14		421.329			430.235
																					0.15	344.78	495.295	495.913		508.548
																					0.2	275.069		375.956		324.131
																					best guess
																					-6.65142e-05		448		#N/A		448
																					0.167964		0.138166		#N/A		#N/A

## Sheet: A0 rhyniophytes, zosterophylls
Sample ID	Taxon	Fossil	Location	Formation	Latitude	Longitude	Stage	Age(2012)	Observables	d13Cp	± 1 SD	d13Cair	± 1 SD	p	± 1 SD	SD	± 1 SD	D13Cleaf	± 1 SD	Calculated model outputs	N (iterations)	amax	+(Q3 -Q2)	-(Q2 -Q1)	gcmax	+(Q3 -Q2)	-(Q2 -Q1)	Ci/ca	+(Q3 -Q2)	-(Q2 -Q1)	pCO2 (ca)	+(Q3 -Q2)	-(Q2 -Q1)	An	+(Q3 -Q2)	-(Q2 -Q1)	gtot	+(Q3 -Q2)	-(Q2 -Q1)	Model input parameters	A0		gcb		xsi		l2p		G*
2 specimens	Sawdonia sp.	Stem	NW Venezuela	Lwr Campo Chico Fm.			Givet	382.408		-24.263	0.391737	-6.50166	0.5	17	3	4.3	1.9	17.7613	0.635183		1000	130.522	37.048	-30.0882	0.0234713	0.00715183	-0.00639824	0.522778	0.016955	-0.0173117	475.775	155.253	-89.4623	0.710289	0.0427077	-0.0375247	0.00311498	0.000488583	-0.000590688		0.7		2		0.2		0.4		40
2 specimens	Sawdonia sp.	Stem	NW Venezuela	Lwr Campo Chico Fm.			Givet	382.408		-24.263	0.391737	-6.50166	0.5	17	3	4.3	1.9	17.7613	0.635183		1000	133.781	36.9056	-28.4186	0.0246177	0.00825754	-0.00709646	0.521221	0.0165795	-0.0175935	568.226	191.386	-121.447	0.949095	0.0491476	-0.0497085	0.00351473	0.000681273	-0.000762317		0.9		2		0.2		0.4		40
2 specimens	Sawdonia sp.	Stem	NW Venezuela	Lwr Campo Chico Fm.			Givet	382.408		-24.263	0.391737	-6.50166	0.5	17	3	4.3	1.9	17.7613	0.635183		1000	139.765	35.4069	-31.9938	0.0245311	0.0079558	-0.00709762	0.519549	0.0175493	-0.01621	839.571	321.503	-204.37	1.57534	0.061247	-0.0675621	0.00394831	0.00092136	-0.000956815		1.4		2		0.2		0.4		40
2 specimens	Sawdonia sp.	Stem	NW Venezuela	Lwr Campo Chico Fm.			Givet	382.408		-24.263	0.391737	-6.50166	0.5	17	3	4.3	1.9	17.7613	0.635183		1000	139.947	35.4983	30.9412	0.0238632	0.00867872	0.00652609	0.522293	0.0140836	0.0179913	1030.21	354.776	250.722	1.96221	0.0575866	0.0693678	0.00401547	0.00111551	0.000959104		1.7		2		0.2		0.4		40
2 specimens	Sawdonia sp.	Stem	NW Venezuela	Lwr Campo Chico Fm.			Givet	382.408		-24.263	0.391737	-6.50166	0.5	17	3	4.3	1.9	17.7613	0.635183		1000	139.644	32.0487	29.821	0.0259398	0.00870215	0.00793643	0.521159	0.0159634	0.0165642	1864.46	820.639	455.143	4.24988	0.0829593	0.0854245	0.00473288	0.0013902	0.00135468		3.5	Lycophytes (average)	2		0.2		0.4		40
2 specimens	Sawdonia sp.	Stem	NW Venezuela	Lwr Campo Chico Fm.			Givet	382.408		-24.263	0.391737	-6.50166	0.5	17	3	4.3	1.9	17.7613	0.635183	iteration test	10000	137.997	34.0789	31.0159	0.0251481	0.00825951	0.00831548	0.522339	0.0162561	0.0171656	1928.08	954.121	461.311	4.25874	0.087183	0.0807258	0.00460134	0.00132978	0.00142925		3.5	Lycophytes (average)	2		0.2		0.4		40
22 specimens	Sawdonia ornata, Sawdonia acanthotheca, Sawdonia sp	Stem, plant, leaf		Battery Pt Fm and Campbellton Fm	48,3±0,3	65,25±1,06	Ems	402.332		-27.2595	1.82123	-8.24812	0.5	17	3	4.3	1.9	19.0114	1.88862		1000	138.703	37.484	-30.4853	0.024642	0.00707571	-0.00736573	0.568933	0.0477376	-0.0476022	538.594	188.992	-113.684	0.730152	0.0411246	-0.0395673	0.00322833	0.000486905	-0.000660983		0.7		2		0.2		0.4		40
22 specimens	Sawdonia ornata, Sawdonia acanthotheca, Sawdonia sp	Stem, plant, leaf		Battery Pt Fm and Campbellton Fm	48,3±0,3	65,25±1,06	Ems	402.332		-27.2595	1.82123	-8.24812	0.5	17	3	4.3	1.9	19.0114	1.88862		1000	135.487	32.8332	-30.1338	0.0237115	0.00922042	-0.00708187	0.572193	0.0457689	-0.0413757	670.619	279.854	-141.427	0.978507	0.0505678	-0.0432269	0.00344031	0.000806465	-0.000784633		0.9		2		0.2		0.4		40
22 specimens	Sawdonia ornata, Sawdonia acanthotheca, Sawdonia sp	Stem, plant, leaf		Battery Pt Fm and Campbellton Fm	48,3±0,3	65,25±1,06	Ems	402.332		-27.2595	1.82123	-8.24812	0.5	17	3	4.3	1.9	19.0114	1.88862		1000	138.588	34.1958	-31.5614	0.0239264	0.00800286	-0.00769087	0.570955	0.0457827	-0.0479168	975.32	402.633	-227.035	1.60575	0.0568941	-0.056469	0.00387638	0.000948626	-0.00104293		1.4		2		0.2		0.4		40
22 specimens	Sawdonia ornata, Sawdonia acanthotheca, Sawdonia sp	Stem, plant, leaf		Battery Pt Fm and Campbellton Fm	48,3±0,3	65,25±1,06	Ems	402.332		-27.2595	1.82123	-8.24812	0.5	17	3	4.3	1.9	19.0114	1.88862		1000	137.869	33.1042	29.9389	0.0246339	0.00891075	0.00680734	0.564791	0.0488606	0.0466877	1123.26	447.317	294.885	1.9806	0.0594598	0.0712242	0.00412807	0.00115353	0.000992153		1.7		2		0.2		0.4		40
22 specimens	Sawdonia ornata, Sawdonia acanthotheca, Sawdonia sp	Stem, plant, leaf		Battery Pt Fm and Campbellton Fm	48,3±0,3	65,25±1,06	Ems	402.332		-27.2595	1.82123	-8.24812	0.5	17	3	4.3	1.9	19.0114	1.88862		1000	134.075	37.4236	26.0146	0.0256102	0.00880006	0.00919434	0.571261	0.0461243	0.050712	2205.56	1135.59	660.04	4.2916	0.0789362	0.0965822	0.0046767	0.00142062	0.00157774		3.5	Lycophytes (average)	2		0.2		0.4		40
22 specimens	Sawdonia ornata, Sawdonia acanthotheca, Sawdonia sp	Stem, plant, leaf		Battery Pt Fm and Campbellton Fm	48,3±0,3	65,25±1,06	Ems	402.332		-27.2595	1.82123	-8.24812	0.5	17	3	4.3	1.9	19.0114	1.88862	iteration test	10000	138.205	33.1463	32.057	0.0245432	0.00835397	0.00803425	0.567845	0.050598	0.0478322	2308.41	1097.6	685.555	4.30184	0.0716521	0.0916175	0.00450027	0.00135066	0.00138615		3.5	Lycophytes (average)	2		0.2		0.4		40
4 specimens	Sawdonia sp.	Stem	Seal Rock, North Shore of Chaleur Bay, Gaspe, Qbc	Battery Point Fm.			Ems	404.589		-25.7612	1.73002	-7.82937	0.5	17	3	4.3	1.9	17.9319	1.80083		1000	137.304	29.6869	-28.0765	0.0238432	0.0075836	-0.00683045	0.530887	0.0544582	-0.0581654	505.471	195.483	-121.003	0.72021	0.0464763	-0.0483714	0.00314219	0.000493629	-0.00061783		0.7		2		0.2		0.4		40
4 specimens	Sawdonia sp.	Stem	Seal Rock, North Shore of Chaleur Bay, Gaspe, Qbc	Battery Point Fm.			Ems	404.589		-25.7612	1.73002	-7.82937	0.5	17	3	4.3	1.9	17.9319	1.80083		1000	140.282	29.5901	-31.7809	0.0236846	0.0085298	-0.0064584	0.527367	0.0575888	-0.0604077	597.361	218.562	-147.2	0.958368	0.0503364	-0.0572895	0.00342443	0.000731046	-0.000701503		0.9		2		0.2		0.4		40
4 specimens	Sawdonia sp.	Stem	Seal Rock, North Shore of Chaleur Bay, Gaspe, Qbc	Battery Point Fm.			Ems	404.589		-25.7612	1.73002	-7.82937	0.5	17	3	4.3	1.9	17.9319	1.80083		1000	138.038	32.5811	-30.9521	0.0238477	0.00878244	-0.00669579	0.535125	0.0592515	-0.0588333	901.135	372.372	-248.86	1.59017	0.0609637	-0.0753069	0.00387183	0.00101193	-0.000919603		1.4		2		0.2		0.4		40
4 specimens	Sawdonia sp.	Stem	Seal Rock, North Shore of Chaleur Bay, Gaspe, Qbc	Battery Point Fm.			Ems	404.589		-25.7612	1.73002	-7.82937	0.5	17	3	4.3	1.9	17.9319	1.80083		1000	136.552	32.936	31.9242	0.0247039	0.0078432	0.00698625	0.527627	0.0520948	0.0532156	1045.8	374.122	262.687	1.9655	0.058491	0.07137	0.00413007	0.000994263	0.00102006		1.7		2		0.2		0.4		40
4 specimens	Sawdonia sp.	Stem	Seal Rock, North Shore of Chaleur Bay, Gaspe, Qbc	Battery Point Fm.			Ems	404.589		-25.625	1.56487	-7.82937	0.5	17	3	4.3	1.9	17.9319	1.80083		1000	139.218	28.6026	29.5284	0.0235654	0.00958619	0.0071496	0.590547	0.0373981	0.0330283	2442.33	1083.29	660.526	4.31392	0.0647401	0.0764503	0.00434284	0.00155946	0.00124415		3.5	Lycophytes (average)	2		0.2		0.4		40
4 specimens	Sawdonia sp.	Stem	Seal Rock, North Shore of Chaleur Bay, Gaspe, Qbc	Battery Point Fm.			Ems	404.589		-25.7612	1.56487	-7.82937	0.5	17	3	4.3	1.9	17.9319	1.80083	iteration test	10000	138.192	33.3344	30.7256	0.0247809	0.00797198	0.00788994	0.527261	0.0479156	0.0478996	2013.23	993.267	525.422	4.26975	0.0835617	0.0870207	0.00453783	0.00129336	0.00135592		3.5	Lycophytes (average)	2		0.2		0.4		40
1 specimen	Aglaophyton major	Rhyniophyte	Rhynie Chert, Aberdeenshire, Scotland, UK	Edwards et al. 1998	57.19	-2.5	Prag	409.1		-24.6089	1.31668	-6.4	0.5	39	16	1	0.2	18.2089	1.40842		1000	730.248	442.151	332.156	0.012817	0.00425599	0.00358393	0.536043	0.0401529	0.0343265	843.27	313.686	208.933	0.788142	0.0298583	0.0344373	0.00204906	0.000475247	0.000477269		0.7		2		0.2		0.4		40
1 specimen	Aglaophyton major	Rhyniophyte	Rhynie Chert, Aberdeenshire, Scotland, UK	Edwards et al. 1998	57.19	-2.5	Prag	409.1		-24.6089	1.31668	-6.4	0.5	39	16	1	0.2	18.2089	1.40842		1000	730.711	517.909	348.989	0.0128073	0.00443678	0.00375743	0.537632	0.0384984	0.0364942	1048.91	427.473	265.014	1.0409	0.0340041	0.0379794	0.00214361	0.00057964	0.000541736		0.9		2		0.2		0.4		40
1 specimen	Aglaophyton major	Rhyniophyte	Rhynie Chert, Aberdeenshire, Scotland, UK	Edwards et al. 1998	57.19	-2.5	Prag	409.1		-24.6089	1.31668	-6.4	0.5	39	16	1	0.2	18.2089	1.40842		1000	765.461	398.701	363.646	0.0131091	0.00399477	0.00380265	0.533875	0.0397291	0.0382736	1562.03	660.444	384.679	1.67936	0.0379789	0.0405082	0.00233842	0.000606372	0.00062311		1.4		2		0.2		0.4		40
1 specimen	Aglaophyton major	Rhyniophyte	Rhynie Chert, Aberdeenshire, Scotland, UK	Edwards et al. 1998	57.19	-2.5	Prag	409.1		-24.6089	1.31668	-6.4	0.5	39	16	1	0.2	18.2089	1.40842		1000	780.156	462.531	395.96	0.0133064	0.00475428	0.00439112	0.537934	0.0348512	0.0400997	1841.79	969.774	498.912	2.06263	0.0460715	0.0481681	0.00241766	0.00075426	0.000744891		1.7		2		0.2		0.4		40
1 specimen	Aglaophyton major	Rhyniophyte	Rhynie Chert, Aberdeenshire, Scotland, UK	Edwards et al. 1998	57.19	-2.5	Prag	409.1		-24.6089	1.31668	-6.4	0.5	39	16	1	0.2	18.2089	1.40842		10000	687.642	456.663	342.951	0.0123829	0.00428534	0.00391278	0.541934	0.0360569	0.0382079	4168.85	1807.06	1175	4.40149	0.038172	0.0488997	0.00237112	0.000771964	0.00072675		3.5	Lycophytes (average)	2		0.2		0.4		40
1 specimen	Horneophyton lignieri	Horneophytopsida	Rhynie Chert, Aberdeenshire, Scotland, UK	Edwards et al. 1998	57.19	-2.5	Prag	409.1		no isotope data				24.5	1.5	3.1	1.85	18.1244	2.00141		1000	283.245	23.7412	23.5301	0.0257174	0.00990227	0.00905356	0.531607	0.0569887	0.050725	485.301	218.946	121.108	0.713585	0.0536855	0.0524296	0.0032914	0.000590839	0.000803661		0.7		2		0.2		0.4		40
1 specimen	Horneophyton lignieri	Horneophytopsida	Rhynie Chert, Aberdeenshire, Scotland, UK	Edwards et al. 1998	57.19	-2.5	Prag	409.1		no isotope data				24.5	1.5	3.1	1.85	18.1244	2.00141		1000	286.901	23.5575	22.5526	0.0270748	0.0103278	0.00882557	0.534442	0.0531824	0.0501305	564.314	206.767	145.923	0.947786	0.0527	0.0635118	0.00373634	0.000774411	0.000896946		0.9		2		0.2		0.4		40
1 specimen	Horneophyton lignieri	Horneophytopsida	Rhynie Chert, Aberdeenshire, Scotland, UK	Edwards et al. 1998	57.19	-2.5	Prag	409.1		no isotope data				24.5	1.5	3.1	1.85	18.1244	2.00141		1000	280.915	24.3971	22.6782	0.0265381	0.010008	0.00931372	0.540419	0.0535223	0.0580259	844.63	428.251	219.922	1.57663	0.0744294	0.0733794	0.00417665	0.00113284	0.00120774		1.4		2		0.2		0.4		40
1 specimen	Horneophyton lignieri	Horneophytopsida	Rhynie Chert, Aberdeenshire, Scotland, UK	Edwards et al. 1998	57.19	-2.5	Prag	409.1		no isotope data				24.5	1.5	3.1	1.85	18.1244	2.00141		1000	282.094	24.8051	24.5821	0.0273528	0.0106729	0.00875711	0.536297	0.0577997	0.0513117	958.629	477.069	242.82	1.94582	0.0800021	0.0775599	0.00447979	0.00126927	0.00122881		1.7		2		0.2		0.4		40
1 specimen	Horneophyton lignieri	Horneophytopsida	Rhynie Chert, Aberdeenshire, Scotland, UK	Edwards et al. 1998	57.19	-2.5	Prag	409.1		no isotope data				24.5	1.5	3.1	1.85	18.1244	2.00141		10000	283.828	24.8017	23.2079	0.0270281	0.0100435	0.00994929	0.535873	0.0520397	0.0529191	1869.93	1158.79	510.124	4.25067	0.103903	0.0987586	0.00490612	0.00158698	0.00169068		3.5	Lycophytes (average)	2		0.2		0.4		40
1 specimen	Nothia aphylla	Rhyniophyte	Rhynie Chert, Aberdeenshire, Scotland, UK	Edwards et al. 1998	57.19	-2.5	Prag	409.1		no isotope data				21	3	5.5	2.85	18.1244	2.00141		1000	207.793	45.185	36.7002	0.0397817	0.0155396	0.013666	0.531118	0.056098	0.0544426	351.108	144.705	71.6527	0.653728	0.0633677	0.0502637	0.00405118	0.000480388	0.000727377		0.7		2		0.2		0.4		40
1 specimen	Nothia aphylla	Rhyniophyte	Rhynie Chert, Aberdeenshire, Scotland, UK	Edwards et al. 1998	57.19	-2.5	Prag	409.1		no isotope data				21	3	5.5	2.85	18.1244	2.00141		1000	215.154	40.7172	39.3665	0.0400117	0.0144682	0.0135936	0.536575	0.0535691	0.0554532	411.07	187.992	84.7913	0.880094	0.0787919	0.0593998	0.00464446	0.000687427	0.000982536		0.9		2		0.2		0.4		40
1 specimen	Nothia aphylla	Rhyniophyte	Rhynie Chert, Aberdeenshire, Scotland, UK	Edwards et al. 1998	57.19	-2.5	Prag	409.1		no isotope data				21	3	5.5	2.85	18.1244	2.00141		1000	210.546	41.6767	42.0763	0.0366364	0.013749	0.011787	0.536773	0.0545744	0.0565171	616.144	287.278	146.807	1.49946	0.0912314	0.0834627	0.00528639	0.001191	0.0012988		1.4		2		0.2		0.4		40
1 specimen	Nothia aphylla	Rhyniophyte	Rhynie Chert, Aberdeenshire, Scotland, UK	Edwards et al. 1998	57.19	-2.5	Prag	409.1		no isotope data				21	3	5.5	2.85	18.1244	2.00141		1000	210.699	40.6431	40.9339	0.0409188	0.0134299	0.0144692	0.531337	0.051559	0.0509242	690.201	309.57	168.105	1.85723	0.0982714	0.0957007	0.00607454	0.00128601	0.0017144		1.7		2		0.2		0.4		40
1 specimen	Nothia aphylla	Rhyniophyte	Rhynie Chert, Aberdeenshire, Scotland, UK	Edwards et al. 1998	57.19	-2.5	Prag	409.1		no isotope data				21	3	5.5	2.85	18.1244	2.00141		10000	209.581	41.9269	39.417	0.0398051	0.0140175	0.0126377	0.534721	0.0536646	0.0514013	1319.66	608.27	371.19	4.14108	0.117638	0.140153	0.00690756	0.00196861	0.00197929		3.5	Lycophytes (average)	2		0.2		0.4		40
1 specimen	Rhynia gwynne-vaughanii	Rhyniophyte	Rhynie Chert, Aberdeenshire, Scotland, UK	Edwards et al. 1998	57.19	-2.5	Prag	409.1		-24.0994	1.93795	-6.4	0.5	29	6	1.8	0.2	17.6994	2.00141		1000	398.336	119.52	104.636	0.0173727	0.00283557	0.00297572	0.520071	0.0544226	0.0500313	618.008	166.917	104.118	0.750145	0.0300548	0.0273031	0.00254736	0.000271101	0.000308176		0.7		2		0.2		0.4		40
1 specimen	Rhynia gwynne-vaughanii	Rhyniophyte	Rhynie Chert, Aberdeenshire, Scotland, UK	Edwards et al. 1998	57.19	-2.5	Prag	409.1		-24.0994	1.93795	-6.4	0.5	29	6	1.8	0.2	17.6994	2.00141		1000	391.534	124.491	105.957	0.0173706	0.00252084	0.00294518	0.511352	0.056798	0.058342	759.822	179.407	123.353	0.998284	0.0292941	0.0286526	0.00273479	0.000287607	0.000367512		0.9		2		0.2		0.4		40
1 specimen	Rhynia gwynne-vaughanii	Rhyniophyte	Rhynie Chert, Aberdeenshire, Scotland, UK	Edwards et al. 1998	57.19	-2.5	Prag	409.1		-24.0994	1.93795	-6.4	0.5	29	6	1.8	0.2	17.6994	2.00141		1000	401.765	111.745	101.681	0.0174831	0.00267521	0.00267686	0.521328	0.0472352	0.0534994	1127.34	283.108	155.34	1.63169	0.0342049	0.0265901	0.00300084	0.000367263	0.000400632		1.4		2		0.2		0.4		40
1 specimen	Rhynia gwynne-vaughanii	Rhyniophyte	Rhynie Chert, Aberdeenshire, Scotland, UK	Edwards et al. 1998	57.19	-2.5	Prag	409.1		-24.0994	1.93795	-6.4	0.5	29	6	1.8	0.2	17.6994	2.00141		1000	399.81	110.196	95.5217	0.0173307	0.00265914	0.00243625	0.515532	0.046835	0.0447944	1392.39	277.122	216.938	2.0207	0.0284012	0.0309825	0.00306052	0.000397545	0.000388002		1.7		2		0.2		0.4		40
1 specimen	Rhynia gwynne-vaughanii	Rhyniophyte	Rhynie Chert, Aberdeenshire, Scotland, UK	Edwards et al. 1998	57.19	-2.5	Prag	409.1		-24.0994	1.93795	-6.4	0.5	29	6	1.8	0.2	17.6994	2.00141		10000	392.577	118.833	100.221	0.0172287	0.00286751	0.00270858	0.521558	0.0526542	0.0534418	2841.09	602.903	464.329	4.34334	0.031834	0.0351675	0.00324158	0.000501587	0.000482872		3.5	Lycophytes (average)	2		0.2		0.4		40
Note
The model calculations for fossils of extinct plant lineages are calculated numerically using N = 10^3 random combinations of the three observable input parameters, except for A0 = 3.5 where N=10^4. The iteration tests (see column U) show that the random error generated numerically is less than 10% of the reported error bars and is therefore ignored in the calculation of A0 for extinct plant line…
A0 calculation (based on linear relationship between pCO2 and A0).
A0 = a·CO2+b
Taxon	Location	Age	a	b	r	CO2 min	CO2 max	A0 min	A0 max	A0	±		Notes
Sawdonia sp.	NW Venezuela	382.408	0.002008	-0.278938	0.998856	0	0	-0.278938	-0.278938	-0.278938	0		CO2 estimate from Givetian Drepanophycus fossils in Schoharie Co., NY + Cairo Qry, Greene Co., NY (paired data)
Sawdonia ornata, Sawdonia acanthotheca, Sawdonia sp	Battery Pt Fm and Campbellton Fm	402.332	0.00168778	-0.22107	0.999846	0	0	-0.22107	-0.22107	-0.22107	0		CO2 estimate from Emsian Drepanophycus fossils (younger plant assemblage) from the Campbelton Fm and/or Battery Point Fm of North Shore of Chaleur Bay, Qbc (NB! unpaired data)
Sawdonia sp.	Seal Rock, North Shore of Chaleur Bay, Gaspe, Qbc	404.589	0.0014169	0.0836506	0.997748	0	0	0.0836506	0.0836506	0.0836506	0		CO2 estimate from Emsian Drepanophycus fossils (older plant assemblage) from the Seal Rock, Battery Point Fm of North Shore of Chaleur Bay, Qbc (paired data)
Sawdonia, average										-0.138786	0.194796
Aglaophyton major	Rhynie Chert, Aberdeenshire, Scotland, UK	409.1	0.000996601	-0.144499	1	#DIV/0!	#DIV/0!	#DIV/0!	#DIV/0!	#DIV/0!	#DIV/0!		CO2 estimate based on the average of three distinct lycophytes (Asteroxylon @ Rhynie Chert Scotland, Drepanophycus @ Munchschecke Germany and Baragwanathia @ Yea flora, Australia)
Horneophyton lignieri	Rhynie Chert, Aberdeenshire, Scotland, UK	409.1	0.00202895	-0.272084	0.99732	#DIV/0!	#DIV/0!	#DIV/0!	#DIV/0!	#DIV/0!	#DIV/0!		CO2 estimate based on the average of three distinct lycophytes (Asteroxylon @ Rhynie Chert Scotland, Drepanophycus @ Munchschecke Germany and Baragwanathia @ Yea flora, Australia)
Nothia aphylla	Rhynie Chert, Aberdeenshire, Scotland, UK	409.1	0.00281493	-0.280689	0.996065	#DIV/0!	#DIV/0!	#DIV/0!	#DIV/0!	#DIV/0!	#DIV/0!		CO2 estimate based on the average of three distinct lycophytes (Asteroxylon @ Rhynie Chert Scotland, Drepanophycus @ Munchschecke Germany and Baragwanathia @ Yea flora, Australia)
Rhynia gwynne-vaughanii	Rhynie Chert, Aberdeenshire, Scotland, UK	409.1	0.00129902	-0.090754	0.999063	#DIV/0!	#DIV/0!	#DIV/0!	#DIV/0!	#DIV/0!	#DIV/0!		CO2 estimate based on the average of three distinct lycophytes (Asteroxylon @ Rhynie Chert Scotland, Drepanophycus @ Munchschecke Germany and Baragwanathia @ Yea flora, Australia)

## Sheet: Notes on paired locations
Notes on data sources for atmospheric pCO2 calculation from Devonian lycophytes. The Franks proxy utilize stomata density (SD), pore size (p), and carbon isotope fractionation relative to ambient air (Dleaf) to derive ambient pCO2 levels. Because well-preserved fossils are rare and not used for destructive isotope analyses, the isotope data comes from distinct specimens from the same locality (pa…
Pragian
Asteroxylon mackiei, Rhynie Chert, Aberdeenshire, Scotland, UK (paired)
Model inputs: p = 19.0 ± 1.0 µm, SD = 21.5 ± 10, Dleaf = 18.47 ± 0.70‰
· Carbon isotope data from 4 samples (Boyce et al. 2003)
· Stomata data from 3 samples of Asteroxylon mackiei (Edwards et al. 1998). Note the large spread of SD values (±10).
Drepanophycus spinaeformis, Munchshecke, Siegburg, Germany (unpaired)
Model inputs: p = 17.0 ± 3.0 µm, SD = 17.2 ± 4.0, Dleaf = 19.6 ± 1.1‰
· Carbon isotope data from (Wan et al. 2019).
· Stomata data assumed as average of SD and p values from younger sites (see below) (Edwards 1998).
Baragwanathia longifolia, Early Devonian part of the Yea flora Victoria, Australia (unpaired)
Model inputs: p = 28.0 ± 5.0 µm, SD = 20 ± 3, Dleaf = 20.35 ± 1.34‰
· Carbon isotope data from 25 plant fragments of the Devonian Yea flora (this study).
· Stomata data from B. abitibensis from Ontario in Canada (Huber 1982) with 1SD estimated from typical variation in modern lycophytes (this study).
Rhynia, Rhynie Chert, Aberdeenshire, Scotland, UK (paired)
Model inputs: p = 29.0 ± 6.0 µm, SD = 1.8 ± 0.2, Dleaf = 17.7 ± 2.0‰
· Carbon isotope data from 16 samples (Boyce et al. 2003)
· Stomata data from 2 samples (Edwards et al. 1998)
Aglaeophyton, Rhynie Chert, Aberdeenshire, Scotland, UK (paired)
Model inputs: p = 39.0 ± 16.0 µm, SD = 1.0 ± 0.2, Dleaf = 18.2 ± 1.4‰
· Carbon isotope data from 9 samples (Boyce et al. 2003)
· Stomata data from 1 sample of Asteroxylon mackiei (Edwards et al. 1998)
Nothia, Rhynie Chert, Aberdeenshire, Scotland, UK (unpaired)
Model inputs: p = 21.0 ± 3.0 µm, SD = 5.5 ± 2.9, Dleaf = 18.1 ± 2.0‰
· No carbon isotope data. We assume same the composition as the average composition of Rhynia, Asteroxylon and Aglaeophyton in the same deposits (Boyce et al. 2003)
· Stomata data from 3 samples of Nothia (Edwards et al. 1998)
Horneophyton lignieri, Rhynie Chert, Aberdeenshire, Scotland, UK (unpaired)
Model inputs: p = 24.5 ± 1.5 µm, SD = 3.1 ± 1.9, Dleaf = 18.1 ± 2.0‰
No carbon isotope data. We assume same the composition as the average composition of Rhynia, Asteroxylon and Aglaeophyton in the same deposits (Boyce et al. 2003)
· Stomata data from 3 samples of Horneophyton (Edwards et al. 1998)
Emsian
Drepanophycus spinaeformis in Gaspé Peninsula area New Brunswick (paired for Seal Rock, unpaired for the younger plant assemblage)
Model inputs: p = 17 ± 3 µm, SD = 16.6 ± 2.0, Dleaf = 18.51 ± 1.0‰
· Carbon isotope data of Drepanophycus spinaeformis (Wan et al. 2019) from several localities in Gaspé, Qbc and nearby area on the South Shore of Chaleur Bay in New Brunswick, incl.: Dalhousie, NB, L'Anse-a-brillant, Gaspe, Qbc, Locality F, NB., North shore, Gaspe, Qbc. Samples come from the Campbellton Fm and time-equivalent Battery Point Fm (see Kennedy et al. 2012 for correlation).
· Stomata data comes froms table 1 in Edwards 1998 with data from Emsian, Givetian and Frasnian fossils (Stubblefield and Banks, 1978). The Emsian fossils are from Seal Rock, Battery Pt Fm (Stubblefield & Banks 1978) and is here considered paired with isotope data from Seal Rock and unpaired with isotope data from the younger plant assemblage in the same area.
Drepanophycus spinaeformis, Nellenköpfchen Fm in Alken Qry, Mosel Valley, Germany (unpaired)
Model inputs: p = 17 ± 3 µm, SD = 16.6 ± 2.0, Dleaf = 17.26 ± 1.1‰
· Carbon isotope data from Wan et al. 2019
· Stomata data is taken from coeval Emsian fossils from Seal Rock, Battery Pt in Gaspé Peninsula Qbc and nearby New Brunswick localities (Stubblefield & Banks 1978) with values summarized in Edwards 1998 (table 1).
Sawdonia sp. Campbelton Fm, NB and Gaspé Qbc (unpaired)
Model inputs: p = 17 ± 3 µm, SD = 4.3±1.9, Dleaf = 19.0 ± 1.9‰
· Carbon isotope data from 22 specimens several close-by localities, incl. "Far stream", NB, Cap aux Os, Gaspe, Qbc, Chaleur Bay, NB, Gaspe, Qbc, Campbelton Fm, New Brunswick (Wan et al. 2019)
· Stomata data assumed as average of SD and p values from Emsian Sawdonia (McElwain & Chaloner 1996)
Emsian/Eifelian
Drepanophycus spinaeformis Trout Valley Fm. In Traveler Mtn, Piscataquis Co., ME (unpaired)
Model inputs: p = 17 ± 3 µm, SD = 17.2 ± 4.0, Dleaf = 16.6 ± 1.1‰
· Carbon isotope data from Wan et al. 2019
· Stomata data assumed as average ± 1 SD of all (SD, p) data from Devonian Drepanophycus spinaeformis (6 localities,58 samples) (Edwards 1998).
Eifelian/Givetian
Drepanophycus spinaeformis, Hujiersite Fm, Xinjiang, (North) China. (unpaired)
Model inputs: p = 17 ± 3 µm, SD = 17.0 ± 2.0, Dleaf = 17.4 ± 1.1‰
· Carbon isotope data from Drepanophycus spinaeformis from one specimen (DREP-XH-022a) in Eifelian/Givetian Hujiersite Fm, Xinjiang, (North) China (Wan et al. 2019)
· Stomata data is assumed to be identifcal to that of Givetian Drepanophycus spinaeformis from NY.
Givetian
Drepanophycus spinaeformis from Schoharie Co. and Cairo Qry, Greene Co., NY (paired)
Model inputs: p = 17 ± 3 µm, SD = 17 ± 2.0, Dleaf = 19.0 ± 0.2‰
· Carbon isotope data from 2 samples (Wan et al. 2019).
· Stomata data assumed as average of SD and p values from Cairo (Quarry South, Kiskinton Fm) in NY and Schoharie River (Panther Mt Fm) (Stubblefield & Banks 1978), as revised by Edwards 1998 (n = 17).
Sawdonia sp NW Venezuela (unpaired)
Model inputs: p = 17 ± 3 µm, SD = 4.3 ± 1.9, Dleaf = 17.76 ± 0.64‰
· Carbon isotope data from Sawdonia sp. (Wan et al. 2019).
· Stomata data assumed as average of SD and p values from Emsian Sawdonia (McElwain & Chaloner 1996)
Frasnian
Drepanophycus spinaeformis from Oneonta Fm, Greene Co. NY (paired)
Model inputs: p = 17 ± 3 µm, SD = 20.8 ± 2.6, Dleaf = 18.4 ± 1.1‰
· Carbon isotope data from Wan et al. 2019.
· Stomata data is reported in table 1 of Edwards 1998 with 5 samples (SD = 18.2) and 7 samples (SD = 23.5). Stubblefield and Banks 1978 report stomatal data from two localities near Pratsville: 1) Cave Mt, Ononta Fm, Geneseo Group and 2)

## Sheet: Wan2018 d13C
Rec. No.	Sample ID	Taxon	Fossil	Location	Formation	Stage	Age(2012)	d13Cp		Age(2012)	d13Cair		D13Cleaf
1	GENS-SS-003a	Genselia sp.	Plant	Blacksburg, Montgomery Co., VA	Price Fm	Tourn	349.07	-23.0937		349.07	-7.8241		15.2696
2	GENS-SS-007a	Genselia sp.	Plant	Blacksburg, Montgomery Co., VA	Price Fm	Tourn	349.07	-22.5602		349.07	-7.8241		14.7361
3	GENS-SS-009a	Genselia sp.	Plant	Blacksburg, Montgomery Co., VA	Price Fm	Tourn	349.07	-25.5768		349.07	-7.8241		17.7527
4	RHOD-PG-002a	Rhodeopteridium sp.	Stem	Catskill Hill, NY	Price Fm.	Tourn	349.07	-22.9864		349.07	-7.8241		15.1623
5	GENS-PG-001a	Genselia sp.	Stem	Pulaski, Pulaski Co., VA	Price Fm	Tourn	349.07	-22.803		349.07	-7.8241		14.9789
6	GENS-PG-001b	Genselia sp.	Stem	Pulaski, Pulaski Co., VA	Price Fm	Tourn	349.07	-22.5193		349.07	-7.8241		14.6952
7	GENS-SS-002a	Genselia sp.	Leaf	Pulaski, Pulaski Co., VA	Price Fm	Tourn	349.07	-23.08		349.07	-7.8241		15.2559
8	GENS-SS-004a	Genselia sp.	Plant	Pulaski, Pulaski Co., VA	Price Fm	Tourn	349.07	-23.2852		349.07	-7.8241		15.4611
9	GENS-SS-005a	Genselia sp.	Plant	Pulaski, Pulaski Co., VA	Price Fm	Tourn	349.07	-25.4799		349.07	-7.8241		17.6558
10	GENS-SS-006a	Genselia sp.	Plant	Pulaski, Pulaski Co., VA	Price Fm	Tourn	349.07	-22.9804		349.07	-7.8241		15.1563
11	GENS-SS-008a	Genselia sp.	Plant	Pulaski, Pulaski Co., VA	Price Fm	Tourn	349.07	-23.0638		349.07	-7.8241		15.2397
12	RHOD-PG-001a	Rhodeopteridium sp.	Leaf	Pulaski, Pulaski Co., VA	Price Fm.	Tourn	349.07	-22.821		349.07	-7.8241		14.9969
13	RHOD-SS-003a	Rhodeopteridium sp.	Branch	Pulaski, Pulaski Co., VA	Price Fm.	Tourn	349.07	-24.43		349.07	-7.8241		16.6059
14	RHAC-WS-010a	Rhacophyton sp.	Stem	Boone Mtn, Elk Co., PA	Pocono Fm	Tourn	357.847	-23.75		357.847	-5.2934		18.4566
15	RHAC-WS-010b	Rhacophyton sp.	Stem	Boone Mtn, Elk Co., PA	Pocono Fm	Tourn	357.847	-23.14		357.847	-5.2934		17.8466
16	RHAC-WS-008a	Rhacophyton sp.	Stem	Clinton Co., PA	Pocono Fm	Tourn	357.847	-24.99		357.847	-5.2934		19.6966
17	ARCH-PM-047a	Archaeopteris sp.	Plant	Hyner Run, Clinton Co., PA	Catskill Fm	Famen	362.203	-25.98		362.203	-5.7447		20.2353
18	RHAC-PM-015a	Rhacophyton sp.	Plant	Hyner Run, Clinton Co., PA	Catskill Fm	Famen	362.203	-22.4031		362.203	-5.7447		16.6584
19	ARCH-PM-060a	Archaeopteris spatulata	Plant	Manchuria, China	N/A	Famen	362.203	-24.9065		362.203	-5.7447		19.1618
20	ARCH-SM-030a	Archaeopteris rogersii	Plant	PA	Catskill Fm	Famen	362.203	-27.1		362.203	-5.7447		21.3553
21	ARCH-WS-023a	Archaeopteris sp.	Leaf	Potter Co., PA	Catskill Fm	Famen	362.203	-24.51		362.203	-5.7447		18.7653
22	ARCH-WS-023b	Archaeopteris sp.	Leaf	Potter Co., PA	Catskill Fm	Famen	362.203	-24.21		362.203	-5.7447		18.4653
23	ARCH-WS-023c	Archaeopteris sp.	Stem	Potter Co., PA	Catskill Fm	Famen	362.203	-24.34		362.203	-5.7447		18.5953
24	ARCH-WS-023d	Archaeopteris sp.	Stem	Potter Co., PA	Catskill Fm	Famen	362.203	-24.61		362.203	-5.7447		18.8653
25	ARCH-WS-023e	Archaeopteris sp.	Stem	Potter Co., PA	Catskill Fm	Famen	362.203	-24.71		362.203	-5.7447		18.9653
26	ARCH-WS-023f	Archaeopteris sp.	Leaf	Potter Co., PA	Catskill Fm	Famen	362.203	-27.8423		362.203	-5.7447		22.0976
27	ARCH-WS-024a	Archaeopteris sp.	Stem	Potter Co., PA	Catskill Fm	Famen	362.203	-26.84		362.203	-5.7447		21.0953
28	ARCH-WS-024b	Archaeopteris sp.	Leaf	Potter Co., PA	Catskill Fm	Famen	362.203	-26.35		362.203	-5.7447		20.6053
29	ARCH-WS-025a	Archaeopteris sp.	Stem	Potter Co., PA	Catskill Fm	Famen	362.203	-21.75		362.203	-5.7447		16.0053
30	ARCH-WS-025b	Archaeopteris sp.	Leaf	Potter Co., PA	Catskill Fm	Famen	362.203	-27.3805		362.203	-5.7447		21.6358
31	ARCH-WS-026a	Archaeopteris sp.	Stem	Potter Co., PA	Catskill Fm	Famen	362.203	-25.17		362.203	-5.7447		19.4253
32	ARCH-WS-026b	Archaeopteris sp.	Leaf	Potter Co., PA	Catskill Fm	Famen	362.203	-24.32		362.203	-5.7447		18.5753
33	ARCH-WS-027a	Archaeopteris sp.	Stem	Potter Co., PA	Catskill Fm	Famen	362.203	-25.5		362.203	-5.7447		19.7553
34	ARCH-WS-027b	Archaeopteris sp.	Leaf	Potter Co., PA	Catskill Fm	Famen	362.203	-24.68		362.203	-5.7447		18.9353
35	RHAC-WS-006a	Rhacophyton sp.	Stem	Potter Co., PA	Catskill Fm	Famen	362.203	-23.63		362.203	-5.7447		17.8853
36	RHAC-WS-006b	Rhacophyton sp.	Stem	Potter Co., PA	Catskill Fm	Famen	362.203	-23.72		362.203	-5.7447		17.9753
37	RHAC-WS-006c	Rhacophyton sp.	Stem	Potter Co., PA	Catskill Fm	Famen	362.203	-24.03		362.203	-5.7447		18.2853
38	RHAC-WS-006d	Rhacophyton sp.	Stem/Mx	Potter Co., PA	Catskill Fm	Famen	362.203	-24.0369		362.203	-5.7447		18.2922
39	RHAC-WS-009a	Rhacophyton sp.	Stem	Potter Co., PA	Catskill Fm	Famen	362.203	-23.93		362.203	-5.7447		18.1853
40	RHAC-WS-009b	Rhacophyton sp.	Stem	Potter Co., PA	Catskill Fm	Famen	362.203	-23.77		362.203	-5.7447		18.0253
41	ARCH-PG-018a	Archaeopteris sp.	Stem	Red Hill, Clinton Co., PA	Duncannon Mbr, Catskill Fm	Famen	362.203	-25.1202		362.203	-5.7447		19.3755
42	ARCH-PG-018b	Archaeopteris sp.	Stem	Red Hill, Clinton Co., PA	Duncannon Mbr, Catskill Fm	Famen	362.203	-25.6		362.203	-5.7447		19.8553
43	ARCH-PG-018c	Archaeopteris sp.	Leaf	Red Hill, Clinton Co., PA	Duncannon Mbr, Catskill Fm	Famen	362.203	-23.21		362.203	-5.7447		17.4653
44	ARCH-PG-018d	Archaeopteris sp.	Leaf	Red Hill, Clinton Co., PA	Duncannon Mbr, Catskill Fm	Famen	362.203	-24.14		362.203	-5.7447		18.3953
45	ARCH-PG-018e	Archaeopteris sp.	Stem	Red Hill, Clinton Co., PA	Duncannon Mbr, Catskill Fm	Famen	362.203	-26.12		362.203	-5.7447		20.3753
46	ARCH-WZ-021a	Archaeopteris sp.	Stem	Red Hill, Clinton Co., PA	Duncannon Mbr, Catskill Fm	Famen	362.203	-24.25		362.203	-5.7447		18.5053
47	ARCH-WZ-021b	Archaeopteris sp.	Stem	Red Hill, Clinton Co., PA	Duncannon Mbr, Catskill Fm	Famen	362.203	-25.98		362.203	-5.7447		20.2353
48	RHAC-SS-018a	Rhacophyton 'charcoal'	Plant	Red Hill, Clinton Co., PA	Catskill Fm	Famen	362.203	-29.4023		362.203	-5.7447		23.6576
49	ARCH-WS-051a	Archaeopteris sp.	Plant	Burtville, McKean Co., PA	Catskill Fm	Famen	364.811	-26.3608		364.811	-7.3526		19.0082
50	RHAC-PG-005a	Rhacophyton sp.	Stem	Elkins, Randolph Co., WV	Hampshire Fm	Famen	364.811	-25.5234		364.811	-7.3526		18.1708
51	RHAC-SS-016a	Rhacophyton sp.	Plant	Elkins, Randolph Co., WV	Hampshire Fm	Famen	364.811	-29.1762		364.811	-7.3526		21.8236
52	RHAC-SS-017a	Rhacophyton ceratangium	Plant	Elkins, Randolph Co., WV	Hampshire Fm	Famen	364.811	-25.6205		364.811	-7.3526		18.2679
53	ARCH-PG-019a	Archaeopteris sp.	Stem	Elkins, Randolph Co.,WV	Hampshire Fm	Famen	364.811	-25.83		364.811	-7.3526		18.4774
54	ARCH-PG-019b	Archaeopteris sp.	Stem	Elkins, Randolph Co.,WV	Hampshire Fm	Famen	364.811	-25.21		364.811	-7.3526		17.8574
55	ARCH-PG-019c	Archaeopteris sp.	Leaf	Elkins, Randolph Co.,WV	Hampshire Fm	Famen	364.811	-25.16		364.811	-7.3526		17.8074
56	ARCH-PG-019d	Archaeopteris sp.	Leaf	Elkins, Randolph Co.,WV	Hampshire Fm	Famen	364.811	-25.4005		364.811	-7.3526		18.0479
57	ARCH-SM-031a	Archaeopteris sp.	Plant	Randolph Co., WV	Hampshire Fm	Famen	364.811	-25.78		364.811	-7.3526		18.4274
58	ARCH-SM-031b	Archaeopteris sp.	Plant	Randolph Co., WV	Hampshire Fm	Famen	364.811	-25.9156		364.811	-7.3526		18.563
59	ARCH-SM-032a	Archaeopteris sp.	Plant	Randolph Co., WV	Hampshire Fm	Famen	364.811	-26.1		364.811	-7.3526		18.7474
60	RHAC-SM-011a	Rhacophyton sp.	Plant	Randolph Co., WV	Hampshire Fm	Famen	364.811	-25.25		364.811	-7.3526		17.8974
61	RHAC-SM-011b	Rhacophyton sp.	Plant	Randolph Co., WV	Hampshire Fm	Famen	364.811	-25.5569		364.811	-7.3526		18.2043
62	RHAC-SM-012a	Rhacophyton sp.	Plant	Randolph Co., WV	Hampshire Fm	Famen	364.811	-25.58		364.811	-7.3526		18.2274
63	RHAC-SM-012b	Rhacophyton sp.	Plant	Randolph Co., WV	Hampshire Fm	Famen	364.811	-25.3998		364.811	-7.3526		18.0472
64	RHAC-SM-013a	Rhacophyton sp.	Plant	Randolph Co., WV	Hampshire Fm	Famen	364.811	-25.42		364.811	-7.3526		18.0674
65	ARCH-PG-005a	Archaeopteris halliana	Stem	Valley Head, Randolph Co., WV	Hampshire Fm	Famen	364.811	-26.013		364.811	-7.3526		18.6604
66	ARCH-PG-017a	Archaeopteris sp.	Stem	Valley Head, Randolph Co., WV	Hampshire Fm	Famen	364.811	-25.27		364.811	-7.3526		17.9174
67	ARCH-PG-017b	Archaeopteris sp.	Leaf	Valley Head, Randolph Co., WV	Hampshire Fm	Famen	364.811	-25.39		364.811	-7.3526		18.0374
68	ARCH-PG-020a	Archaeopteris sp.	Stem	Valley Head, Randolph Co., WV	Hampshire Fm	Famen	364.811	-27.0107		364.811	-7.3526		19.6581
69	ARCH-PG-020b	Archaeopteris sp.	Stem	Valley Head, Randolph Co., WV	Hampshire Fm	Famen	364.811	-25.7833		364.811	-7.3526		18.4307
70	RHAC-PG-001a	Rhacophyton ceratangium	Stem	Valley Head, Randolph Co., WV	Hampshire Fm	Famen	364.811	-25.028		364.811	-7.3526		17.6754
71	RHAC-PG-001b	Rhacophyton ceratangium	Stem	Valley Head, Randolph Co., WV	Hampshire Fm	Famen	364.811	-25.4		364.811	-7.3526		18.0474
72	RHAC-PG-002a	Rhacophyton sp.	Stem	Valley Head, Randolph Co., WV	Hampshire Fm	Famen	364.811	-24.9789		364.811	-7.3526		17.6263
73	RHAC-PG-002b	Rhacophyton sp.	Stem	Valley Head, Randolph Co., WV	Hampshire Fm	Famen	364.811	-24.47		364.811	-7.3526		17.1174
74	RHAC-PG-002c	Rhacophyton sp.	Leaf	Valley Head, Randolph Co., WV	Hampshire Fm	Famen	364.811	-25.55		364.811	-7.3526		18.1974
75	RHAC-PG-002d	Rhacophyton sp.	Leaf	Valley Head, Randolph Co., WV	Hampshire Fm	Famen	364.811	-25.5112		364.811	-7.3526		18.1586
76	RHAC-PG-003a	Rhacophyton sp.	Stem	Valley Head, Randolph Co., WV	Hampshire Fm	Famen	364.811	-25.2846		364.811	-7.3526		17.932
77	RHAC-PG-003b	Rhacophyton sp.	Stem	Valley Head, Randolph Co., WV	Hampshire Fm	Famen	364.811	-24.54		364.811	-7.3526		17.1874
78	RHAC-PG-003c	Rhacophyton sp.	Leaf	Valley Head, Randolph Co., WV	Hampshire Fm	Famen	364.811	-24.6		364.811	-7.3526		17.2474
79	RHAC-PG-003d	Rhacophyton sp.	Leaf	Valley Head, Randolph Co., WV	Hampshire Fm	Famen	364.811	-25.4469		364.811	-7.3526		18.0943
80	RHAC-PG-004a	Rhacophyton sp.	Stem	Valley Head, Randolph Co., WV	Hampshire Fm	Famen	364.811	-25.2846		364.811	-7.3526		17.932
81	RHAC-WS-007a	Rhacophyton sp.	Stem	Valley Head, Randolph Co., WV	Hampshire Fm	Famen	364.811	-24.92		364.811	-7.3526		17.5674
82	RHAC-WS-007b	Rhacophyton sp.	Stem	Valley Head, Randolph Co., WV	Hampshire Fm	Famen	364.811	-25.19		364.811	-7.3526		17.8374
83	RHAC-PM-014a	Rhacophyton sp.	Plant	Valley Head, Randolph Co., WV	Hampshire Fm	Famen	364.811	-24.3887		364.811	-7.3526		17.0361
84	ARCH-NYSM-039a	Archaeopteris halliana	Plant	Hancock, Delaware Co., NY	Catskill Fm	Frasn	372.686	-25.3335		372.686	-7.6655		17.668
85	ARCH-NYSM-040a	Archaeopteris halliana	Leaf	Hancock, Delaware Co., NY	Catskill Fm	Frasn	372.686	-25.7127		372.686	-7.6655		18.0472
86	ARCH-SS-052a	Archaeopteris macilenta	Plant	Hancock, Delaware Co., NY	Java Fm, West Falls Grp	Frasn	372.686	-27.9015		372.686	-7.6655		20.236
87	ARCH-PM-061a	Archaeopteris macilenta	Plant	Hancock, Delaware Co., NY	Java Fm, West Falls Grp	Frasn	372.686	-25.2904		372.686	-7.6655		17.6249
88	ARCH-PM-056a	Archaeopteris jacksonii	Plant	Montrose, Susquehanna Co., PA	New Milford, Catskill Fm	Famen	372.686	-28.7255		372.686	-7.6655		21.06
89	ARCH-NYSM-037a	Archaeopteris sp.	Stem	Pine Hill Qry #1, Walton, Delaware Co., NY	Catskill Fm	Famen	372.686	-23.1662		372.686	-7.6655		15.5007
90	ARCH-NYSM-038a	Archaeopteris sp.	Wood	Quarry #4, Delaware Co., NY	Catskill Fm	Famen	372.686	-26.431		372.686	-7.6655		18.7655
91	ARCH-NYSM-036a	Archaeopteris sp.	Stem	Quarry #9, Hancock, Delaware Co., NY	Catskill Fm	Famen	372.686	-26.4047		372.686	-7.6655		18.7392
92	ARCH-NYSM-043a	Archaeopteris jacksonii	Leaf	Walton (Marvin Hollow), Delaware Co., NY	Catskill Fm	Famen	372.686	-28.5027		372.686	-7.6655		20.8372
93	ARCH-PM-053a	Archaeopteris sp.	Plant	Deposit, Broome Co., NY	Catskill Fm	Frasn	376.575	-27.4916		376.575	-7.7775		19.7141
1	ARCH-CB-001a	Archaeopteris fissilis	Stem	NW Venezuela	Upr Mbr, Campo Chico Fm	Frasn	378.519	-26.148		378.519	-6.3112		19.8368
2	ARCH-CB-001c	Archaeopteris fissilis	Leaf	NW Venezuela	Upr Mbr, Campo Chico Fm	Frasn	378.519	-26.026		378.519	-6.3112		19.7148
3	ARCH-CB-002a	Archaeopteris fissilis	Stem	NW Venezuela	Upr Mbr, Campo Chico Fm	Frasn	378.519	-25.68		378.519	-6.3112		19.3688
4	ARCH-CB-003a	Archaeopteris fissilis	Stem	NW Venezuela	Upr Mbr, Campo Chico Fm	Frasn	378.519	-26.37		378.519	-6.3112		20.0588
5	ARCH-NYSM-044a	Archaeopteris sp.	Plant	Cannonsville Dam, Delaware Co., NY	Katsberg Fm, Sonyea Grp	Frasn	379.492	-25.8564		379.492	-4.6051		21.2513
6	ARCH-NYSM-045a	Archaeopteris halliana	Plant	Cannonsville Qry, Delaware Co., NY	Katsberg Fm, Sonyea Grp	Frasn	379.492	-27.6249		379.492	-4.6051		23.0198
7	ARCH-PM-054a	Archaeopteris sp.	Plant	Cannonsville Qry, Delaware Co., NY	Katsberg Fm, Sonyea Grp	Frasn	379.492	-26.7023		379.492	-4.6051		22.0972
8	ARCH-WS-028a	Archaeopteris sp.	Stem	Cooney Bros. Qry, Delaware Co., NY	Enfield Fm, Sonyea Grp	Frasn	379.492	-25.65		379.492	-4.6051		21.0449
9	ARCH-WS-007b	Archaeopteris sp.	Stem	Delaware Co., NY	Oneonta Fm, Genesee Grp	Frasn	379.492	-25.63		379.492	-4.6051		21.0249
10	ARCH-WS-007d	Archaeopteris sp.	Stem	Delaware Co., NY	Oneonta Fm, Genesee Grp	Frasn	379.492	-25.69		379.492	-4.6051		21.0849
11	ARCH-WS-007e	Archaeopteris sp.	Leaf	Delaware Co., NY	Oneonta Fm, Genesee Grp	Frasn	379.492	-26.36		379.492	-4.6051		21.7549
12	ARCH-WS-007f	Archaeopteris sp.	Leaf	Delaware Co., NY	Oneonta Fm, Genesee Grp	Frasn	379.492	-25.77		379.492	-4.6051		21.1649
13	ARCH-NYSM-041a	Archaeopteris jacksonii	Plant	Escuminac Bay, Gaspe, Qbc	Miguasha Fm	Frasn	379.492	-28.3187		379.492	-4.6051		23.7136
14	ARCH-PM-057a	Archaeopteris jacksonii	Plant	Escuminac Bay, Gaspe, Qbc	Miguasha Fm	Frasn	379.492	-28.0407		379.492	-4.6051		23.4356
15	ARCH-PM-058a	Archaeopteris jacksonii	Plant	Escuminac Bay, Gaspe, Qbc	Miguasha Fm	Frasn	379.492	-28.5556		379.492	-4.6051		23.9505
16	ARCH-PM-059a	Archaeopteris sp.	Plant	Escuminac Bay, Gaspe, Qbc	Miguasha Fm	Frasn	379.492	-26.6697		379.492	-4.6051		22.0646
17	ARCH-PM-048a	Archaeopteris sp.	Plant	Escuminac Bay, Gaspe, Qbc	Miguasha Fm	Frasn	379.492	-28.4345		379.492	-4.6051		23.8294
18	ARCH-PM-055a	Archaeopteris gaspianum	Plant	Escuminac Bay, Qbc	Miguasha Fm	Frasn	379.492	-27.3592		379.492	-4.6051		22.7541
19	ARCH-SM-029a	Archaeopteris sp.	Plant	Gaspe, Qbc	Escuminac Fm	Frasn	379.492	-28.31		379.492	-4.6051		23.7049
20	ARCH-SM-029b	Archaeopteris sp.	Plant	Gaspe, Qbc	Escuminac Fm	Frasn	379.492	-28.6436		379.492	-4.6051		24.0385
21	ARCH-NYSM-034a	Archaeopteris sp.	Plant	Miguasha West, Gaspe, Qbc	'Devonian fish beds', Escuminac Fm	Frasn	379.492	-28.3815		379.492	-4.6051		23.7764
22	ARCH-NYSM-046a	Archaeopteris sp.	Plant	Miguasha West, Gaspe, Qbc	'Devonian fish beds', Escuminac Fm	Frasn	379.492	-27.9355		379.492	-4.6051		23.3304
23	TETR-PG-011a	Tetraxylopteris sp.	Stem	Ashland, NY	Oneonta Fm	Frasn	380.464	-25.92		380.464	-8.111		17.809
24	TETR-PG-011b	Tetraxylopteris sp.	Stem	Ashland, NY	Oneonta Fm	Frasn	380.464	-25.9391		380.464	-8.111		17.8281
25	TETR-PG-011c	Tetraxylopteris sp.	Leaf	Ashland, NY	Oneonta Fm	Frasn	380.464	-26.2099		380.464	-8.111		18.0989
26	TETR-PG-011d	Tetraxylopteris sp.	Leaf	Ashland, NY	Oneonta Fm	Frasn	380.464	-25.9612		380.464	-8.111		17.8502
27	ARCH-WS-008b	Archaeopteris sp.	Stem	Greene Co., NY	Oneonta Fm, Genesee Grp	Frasn	380.464	-26.9		380.464	-8.111		18.789
28	ARCH-WS-008d	Archaeopteris sp.	Stem	Greene Co., NY	Oneonta Fm, Genesee Grp	Frasn	380.464	-25.81		380.464	-8.111		17.699
29	ARCH-WS-022a	Archaeopteris sp.	Stem	Greene Co., NY	Oneonta Fm, Genesee Grp	Frasn	380.464	-25.6		380.464	-8.111		17.489
30	ARCH-WS-022b	Archaeopteris sp.	Stem	Greene Co., NY	Oneonta Fm, Genesee Grp	Frasn	380.464	-25.58		380.464	-8.111		17.469
31	ARCH-NYSM-035a	Archaeopteris sp.	Stem	Greene Co., NY	Stony Clove Fm, Sonyea Grp	Frasn	380.464	-26.5758		380.464	-8.111		18.4648
32	DREP-PG-004a	Drepanophycus spinaeformis	Stem	Greene Co., NY	Oneonta Fm	Frasn	380.464	-26.507		380.464	-8.111		18.396
33	ARCH-WS-049a	Archaeopteris sp.	Plant	Hawk Mtn, Delaware Co., NY	Stony Clove Fm, Sonyea Grp	Frasn	380.464	-26.5255		380.464	-8.111		18.4145
34	TETR-PM-026a	Tetraxylopteris sp.	Plant	Hawks Nest, Orange Co., NY	Oneonta Fm	Frasn	380.464	-27.1335		380.464	-8.111		19.0225
35	TETR-PG-002a	Tetraxylopteris schmidtii	Stem	New York	Oneonta Fm	Frasn	380.464	-22.295		380.464	-8.111		14.184
36	TETR-NYSM-017a	Tetraxylopteris sp.	Stem	Sullivan Co., NY	Oneonta Fm	Frasn	380.464	-25.1042		380.464	-8.111		16.9932
37	PSEU-SS-004a	cf. Pseudosporochnus	Stem	West Cave Mtn Qry, Greene Co., NY	Oneonta Fm, Genesee Grp	Frasn	380.464	-26.54		380.464	-8.111		18.429
38	PSEU-SS-004b	cf. Pseudosporochnus	Stem	West Cave Mtn Qry, Greene Co., NY	Oneonta Fm, Genesee Grp	Frasn	380.464	-26.32		380.464	-8.111		18.209
39	PSEU-SS-005a	Pseudosporochnus nodosus type	Plant	West Cave Mtn Qry, Greene Co., NY	Oneonta Fm, Genesee Grp	Frasn	380.464	-27.5124		380.464	-8.111		19.4014
40	PSEU-SS-006a	Pseudosporochnus sp.	Plant	West Cave Mtn Qry, Greene Co., NY	Oneonta Fm, Genesee Grp	Frasn	380.464	-26.0907		380.464	-8.111		17.9797
41	PSEU-SS-007a	Pseudosporochnus nodosus type	Plant	West Cave Mtn Qry, Greene Co., NY	Oneonta Fm, Genesee Grp	Frasn	380.464	-27.0237		380.464	-8.111		18.9127
42	TETR-WS-003b	Tetraxylopteris sp.	Stem	West Cave Mtn Qry, Greene Co., NY	Oneonta Fm	Frasn	380.464	-24.94		380.464	-8.111		16.829
43	TETR-WS-003d	Tetraxylopteris sp.	Stem	West Cave Mtn Qry, Greene Co., NY	Oneonta Fm	Frasn	380.464	-24.94		380.464	-8.111		16.829
44	TETR-WS-007b	Tetraxylopteris schmidtii	Stem	West Cave Mtn Qry, Greene Co., NY	Oneonta Fm	Frasn	380.464	-27.88		380.464	-8.111		19.769
45	TETR-WS-007d	Tetraxylopteris schmidtii	Stem	West Cave Mtn Qry, Greene Co., NY	Oneonta Fm	Frasn	380.464	-27.85		380.464	-8.111		19.739
46	TETR-WS-012a	Tetraxylopteris sp.	Stem	West Cave Mtn Qry, Greene Co., NY	Oneonta Fm	Frasn	380.464	-26.32		380.464	-8.111		18.209
47	TETR-WS-012b	Tetraxylopteris sp.	Stem	West Cave Mtn Qry, Greene Co., NY	Oneonta Fm	Frasn	380.464	-26.27		380.464	-8.111		18.159
48	TETR-WS-013a	Tetraxylopteris sp.	Stem	West Cave Mtn Qry, Greene Co., NY	Oneonta Fm	Frasn	380.464	-24.8		380.464	-8.111		16.689
49	TETR-WS-013b	Tetraxylopteris sp.	Stem	West Cave Mtn Qry, Greene Co., NY	Oneonta Fm	Frasn	380.464	-25.01		380.464	-8.111		16.899
50	TETR-WS-014a	Tetraxylopteris sp.	Stem	West Cave Mtn Qry, Greene Co., NY	Oneonta Fm	Frasn	380.464	-25.76		380.464	-8.111		17.649
51	TETR-WS-014b	Tetraxylopteris sp.	Stem	West Cave Mtn Qry, Greene Co., NY	Oneonta Fm	Frasn	380.464	-25.88		380.464	-8.111		17.769
52	TETR-WS-015a	Tetraxylopteris sp.	Stem	West Cave Mtn Qry, Greene Co., NY	Oneonta Fm	Frasn	380.464	-25.43		380.464	-8.111		17.319
53	TETR-WS-015b	Tetraxylopteris sp.	Stem	West Cave Mtn Qry, Greene Co., NY	Oneonta Fm	Frasn	380.464	-25.4		380.464	-8.111		17.289
54	TETR-WS-016a	Tetraxylopteris sp.	Stem	West Cave Mtn Qry, Greene Co., NY	Oneonta Fm	Frasn	380.464	-26.45		380.464	-8.111		18.339
55	TETR-WS-016b	Tetraxylopteris sp.	Stem	West Cave Mtn Qry, Greene Co., NY	Oneonta Fm	Frasn	380.464	-25.56		380.464	-8.111		17.449
56	TETR-WS-021a	Tetraxylopteris sp.	Plant	West Cave Mtn Qry, Greene Co., NY	Oneonta Fm	Frasn	380.464	-26.386		380.464	-8.111		18.275
57	TETR-SS-022a	Tetraxylopteris sp.	Plant	West Cave Mtn Qry, Greene Co., NY	Oneonta Fm	Frasn	380.464	-27.3536		380.464	-8.111		19.2426
58	TETR-SS-023a	Tetraxylopteris sp.	Plant	West Cave Mtn Qry, Greene Co., NY	Oneonta Fm	Frasn	380.464	-28.0995		380.464	-8.111		19.9885
59	TETR-SS-024a	Tetraxylopteris sp.	Plant	West Cave Mtn Qry, Greene Co., NY	Oneonta Fm	Frasn	380.464	-28.0894		380.464	-8.111		19.9784
60	TETR-SS-025a	Tetraxylopteris sp.	Plant	West Cave Mtn Qry, Greene Co., NY	Oneonta Fm	Frasn	380.464	-27.1898		380.464	-8.111		19.0788
61	TETR-SS-027a	Tetraxylopteris schmidtii	Plant	West Cave Mtn Qry, Greene Co., NY	Oneonta Fm	Frasn	380.464	-25.3674		380.464	-8.111		17.2564
62	TETR-NYSM-018a	Tetraxylopteris sp.	Plant	Wheat Hill Qry, NY--Delaware or Otsego County?	Oneonta Fm	Frasn	380.464	-29.2823		380.464	-8.111		21.1713
63	TETR-NYSM-019a	Tetraxylopteris sp.	Plant	Wheat Hill Qry, NY--Delaware or Otsego County?	Oneonta Fm	Frasn	380.464	-25.5028		380.464	-8.111		17.3918
64	TETR-NYSM-020a	Tetraxylopteris sp.	Plant	Wheat Hill Qry, NY--Delaware or Otsego County?	Oneonta Fm	Frasn	380.464	-25.7027		380.464	-8.111		17.5917
65	ARCH-WS-010b	Archaeopteris macilenta	Stem	Steenberg Qry, Schoharie Co., NY	Oneonta Fm, Genesee Grp	Frasn	381.436	-26.29		381.436	-8.095		18.195
66	ARCH-WS-010d	Archaeopteris macilenta	Stem	Steenberg Qry, Schoharie Co., NY	Oneonta Fm, Genesee Grp	Frasn	381.436	-26.38		381.436	-8.095		18.285
67	ARCH-WS-011b	Archaeopteris macilenta	Stem	Steenberg Qry, Schoharie Co., NY	Oneonta Fm, Genesee Grp	Frasn	381.436	-24.9		381.436	-8.095		16.805
68	ARCH-WS-011d	Archaeopteris macilenta	Stem	Steenberg Qry, Schoharie Co., NY	Oneonta Fm, Genesee Grp	Frasn	381.436	-25.57		381.436	-8.095		17.475
69	PSEU-WS-001a	cf. Pseudosporochnus	Stem	Steenberg Qry, Schoharie Co., NY	Oneonta Fm, Genesee Grp	Frasn	381.436	-25.909		381.436	-8.095		17.814
70	PSEU-WS-001b	cf. Pseudosporochnus	Stem	Steenberg Qry, Schoharie Co., NY	Oneonta Fm, Genesee Grp	Frasn	381.436	-25.57		381.436	-8.095		17.475
71	PSEU-WS-002b	Pseudosporochnus sp.	Stem	Steenberg Qry, Schoharie Co., NY	Oneonta Fm, Genesee Grp	Frasn	381.436	-26.32		381.436	-8.095		18.225
72	PSEU-WS-002d	Pseudosporochnus sp.	Stem	Steenberg Qry, Schoharie Co., NY	Oneonta Fm, Genesee Grp	Frasn	381.436	-26.58		381.436	-8.095		18.485
73	PSEU-NYSM-008a	Pseudosporochnus sp.	Plant	Steenberg Qry, Schoharie Co., NY	Oneonta Fm, Genesee Grp	Frasn	381.436	-26.6145		381.436	-8.095		18.5195
74	PSEU-NYSM-009a	Pseudosporochnus sp.	Plant	Steenberg Qry, Schoharie Co., NY	Oneonta Fm, Genesee Grp	Frasn	381.436	-26.4672		381.436	-8.095		18.3722
75	ARCH-PM-050a	Archaeopteris sp.	Plant	Wasootch Creek, Alberta	Yahatinda Fm.	Frasn	381.436	-27.5283		381.436	-8.095		19.4333
76	SAWD-CB-001a	Sawdonia sp.	Stem	NW Venezuela	Lwr Campo Chico Fm.	Givet	382.408	-23.986		382.408	-6.5017		17.4843
77	SAWD-CB-001b	Sawdonia sp.	Stem	NW Venezuela	Lwr Campo Chico Fm.	Givet	382.408	-24.54		382.408	-6.5017		18.0383
78	TETR-CB-001a	Tetraxylopteris sp.	Stem	NW Venezuela	upr Lwr Mbr, Campo Chico Fm	Givet/Fras	382.408	-23.926		382.408	-6.5017		17.4243
79	HASK-CB-001a	Haskinsia sp.1	Stem	NW Venezuela	Lwr Member, Campo Chico Fm	Givet	383.238	-23.725		383.238	-9.0904		14.6346
80	HASK-CB-002a	Haskinsia sp.2	Stem	NW Venezuela	Lwr Member, Campo Chico Fm	Givet	383.238	-20.82		383.238	-9.0904		11.7296
81	LECL-XH-011a	Leclercqia sp.	Plant	Xinjiang, China--Hoxtolgay	Hujiersite Fm	Givet	384.777	-23.3067		384.777	-7.6838		15.6229
82	LECL-PG-001a	Leclercqia complexa	Stem	Gilboa, Schoharie Co., NY	Panther Mtn Fm, Hamilton Grp	Givet	385.546	-23.756		385.546	-7.0517		16.7043
83	LECL-PG-002a	Leclercqia complexa	Stem	Gilboa, Schoharie Co., NY	Panther Mtn Fm, Hamilton Grp	Givet	385.546	-20.81		385.546	-7.0517		13.7583
84	LECL-PG-003a	Leclercqia complexa	Stem	Gilboa, Schoharie Co., NY	Panther Mtn Fm, Hamilton Grp	Givet	385.546	-22.849		385.546	-7.0517		15.7973
85	LECL-PG-007a	Leclercqia complexa	Stem	Gilboa, Schoharie Co., NY	Panther Mtn Fm, Hamilton Grp	Givet	385.546	-20.3376		385.546	-7.0517		13.2859
86	LECL-PG-008a	Leclercqia sp.	Stem	Gilboa, Schoharie Co., NY	Panther Mtn Fm, Hamilton Grp	Givet	385.546	-22.1697		385.546	-7.0517		15.118
87	LECL-PG-008b	Leclercqia sp.	Stem	Gilboa, Schoharie Co., NY	Panther Mtn Fm, Hamilton Grp	Givet	385.546	-21.9185		385.546	-7.0517		14.8668
88	LECL-PG-008c	Leclercqia sp.	Stem	Gilboa, Schoharie Co., NY	Panther Mtn Fm, Hamilton Grp	Givet	385.546	-21.076		385.546	-7.0517		14.0243
89	LECL-PG-008d	Leclercqia sp.	Stem	Gilboa, Schoharie Co., NY	Panther Mtn Fm, Hamilton Grp	Givet	385.546	-20.7455		385.546	-7.0517		13.6938
90	LECL-PG-009a	Leclercqia sp.	Stem	Gilboa, Schoharie Co., NY	Panther Mtn Fm, Hamilton Grp	Givet	385.546	-22.72		385.546	-7.0517		15.6683
91	LECL-PG-009b	Leclercqia sp.	Stem	Gilboa, Schoharie Co., NY	Panther Mtn Fm, Hamilton Grp	Givet	385.546	-22.65		385.546	-7.0517		15.5983
92	LECL-SM-010a	Leclercqia complexa	Plant	Gilboa, Schoharie Co., NY	Panther Mtn Fm, Hamilton Grp	Givet	385.546	-21.8		385.546	-7.0517		14.7483
93	LECL-SM-010b	Leclercqia complexa	Plant	Gilboa, Schoharie Co., NY	Panther Mtn Fm, Hamilton Grp	Givet	385.546	-22.6778		385.546	-7.0517		15.6261
94	LECL-XH-013a	Leclercqia sp.	Plant	Gilboa, Schoharie Co., NY	Panther Mtn Fm, Hamilton Grp	Givet	385.546	-23.3466		385.546	-7.0517		16.2949
95	DREP-NYSM-018a	Drepanophycus sp.	Plant	Cairo Qry, Greene Co., NY	Hamilton Grp	Givet	387.854	-24.504		387.854	-5.8968		18.6072
96	DREP-NYSM-019a	Drepanophycus sp.	Plant	Schoharie Co., NY	Hamilton Grp	Givet	387.854	-25.3223		387.854	-5.8968		19.4255
97	DREP-XH-022a	Drepanophycus sp.	Plant	Xinjiang, China	Hujiersite Fm	Eif/Givet	387.854	-23.3228		387.854	-5.8968		17.426
98	HASK-XH-003a	Haskinsia sagittata	Plant	Xinjiang, China--251 Hill	Hujiersite Fm	Eif/Givet	387.896	-23.0438		387.896	-5.9414		17.1024
99	HASK-XH-004a	Haskinsia hastata	Plant	Xinjiang, China--251 Hill	Hujiersite Fm	Eif/Givet	387.896	-21.577		387.896	-5.9414		15.6356
100	LECL-XH-012a	Leclercqia uncinata	Plant	Xinjiang, China--251 Hill	Hujiersite Fm	Eif/Givet	387.896	-22.4061		387.896	-5.9414		16.4647
101	DREP-PG-010a	Drepanophycus spinaeformis	Stem	Traveler Mtn, Piscataquis Co., ME	Trout Valley Fm.	Ems/Eif	394.053	-23.95		394.053	-7.4726		16.4774
102	DREP-PG-010b	Drepanophycus spinaeformis	Leaf	Traveler Mtn, Piscataquis Co., ME	Trout Valley Fm.	Ems/Eif	394.053	-23.41		394.053	-7.4726		15.9374
103	DREP-PG-010c	Drepanophycus spinaeformis	Leaf	Traveler Mtn, Piscataquis Co., ME	Trout Valley Fm.	Ems/Eif	394.053	-23.45		394.053	-7.4726		15.9774
104	DREP-PM-021a	Drepanophycus sp	Plant	Traveler Mtn, Piscataquis Co., ME	Trout Valley Fm.	Ems/Eif	394.053	-25.4619		394.053	-7.4726		17.9893
105	PERT-PM-008a	Pertica quadrifolia	Plant	Traveler Mtn, Piscataquis Co., ME	Trout Valley Fm.	Ems/Eif	394.053	-24.5496		394.053	-7.4726		17.077
106	PSIL-PG-003a	Psilophyton sp.	Stem	Traveler Mtn, Piscataquis Co., ME	Trout Valley Fm.	Ems/Eif	394.053	-24.415		394.053	-7.4726		16.9424
107	PSIL-PM-020a	Psilophyton princeps	Plant	Traveler Mtn, Piscataquis Co., ME	Trout Valley Fm.	Ems/Eif	394.053	-23.3051		394.053	-7.4726		15.8325
108	PSIL-SM-012a	Psilophyton dawsonii	Plant	Abitibi River, Ontario	Sextant Fm.	Ems	397.063	-24.67		397.063	-8.2651		16.4049
109	PSIL-SM-012b	Psilophyton dawsonii	Plant	Abitibi River, Ontario	Sextant Fm.	Ems	397.063	-24.343		397.063	-8.2651		16.0779
110	PSIL-NYSM-021a	Psilophyton sp.	Stem	Haldimand Head, Gaspe, Qbc	Battery Point Fm.	Ems	400.074	-26.2731		400.074	-8.3476		17.9255
111	DREP-PM-023a	Drepanophycus spinaeformis	Plant	Alken Qry, Mosel Valley, Germany	Nellenköpfchen Fm.	Ems	401.579	-25.4842		401.579	-8.2206		17.2636
112	SAWD-PG-002a	Sawdonia ornata	Stem	"Far stream", NB	Campbellton Fm	Ems	402.332	-24.926		402.332	-8.2481		16.6779
113	SAWD-PG-002b	Sawdonia ornata	Stem	"Far stream", NB	Campbellton Fm	Ems	402.332	-25.27		402.332	-8.2481		17.0219
114	PERT-SM-007a	Pertica varia	Plant	Aiguillon, Gaspe, Qbc	Battery Point Fm.	Ems	402.332	-25.73		402.332	-8.2481		17.4819
115	PERT-SM-007b	Pertica varia	Plant	Aiguillon, Gaspe, Qbc	Battery Point Fm.	Ems	402.332	-25.2555		402.332	-8.2481		17.0074
116	PSIL-SM-013a	Psilophyton forbesii	Plant	Cap aux Os, Gaspe, Qbc	Battery Point Fm.	Ems	402.332	-25.42		402.332	-8.2481		17.1719
117	PSIL-SM-013b	Psilophyton forbesii	Plant	Cap aux Os, Gaspe, Qbc	Battery Point Fm.	Ems	402.332	-25.3016		402.332	-8.2481		17.0535
118	PSIL-NYSM-014a	Psilophyton princeps	Plant	Cap aux Os, Gaspe, Qbc	Battery Point Fm.	Ems	402.332	-27.2862		402.332	-8.2481		19.0381
119	PSIL-NYSM-014a	Psilophyton princeps	Plant	Cap aux Os, Gaspe, Qbc	Battery Point Fm.	Ems	402.332	-26.1325		402.332	-8.2481		17.8844
120	PSIL-WS-017a	Psilophyton princeps	Plant	Cap aux Os, Gaspe, Qbc	Battery Point Fm.	Ems	402.332	-27.4481		402.332	-8.2481		19.2
121	PSIL-PM-018a	Psilophyton sp.	Plant	Cap aux Os, Gaspe, Qbc	Battery Point Fm.	Ems	402.332	-26.9422		402.332	-8.2481		18.6941
122	PSIL-PM-019a	Psilophyton princeps	Plant	Cap aux Os, Gaspe, Qbc	Battery Point Fm.	Ems	402.332	-22.06		402.332	-8.2481		13.8119
123	SAWD-SM-012a	Sawdonia ornata	Plant	Cap aux Os, Gaspe, Qbc	Battery Point Fm.	Ems	402.332	-28.02		402.332	-8.2481		19.7719
124	SAWD-SM-012b	Sawdonia ornata	Plant	Cap aux Os, Gaspe, Qbc	Battery Point Fm.	Ems	402.332	-27.6892		402.332	-8.2481		19.4411
125	PERT-SM-005a	Pertica sp.	Stem	Cap-Aux-Os, Gaspe, Qbc	Battery Point Fm.	Ems	402.332	-24.7		402.332	-8.2481		16.4519
126	PERT-SM-005b	Pertica sp.	Stem	Cap-Aux-Os, Gaspe, Qbc	Battery Point Fm.	Ems	402.332	-24.6994		402.332	-8.2481		16.4513
127	PERT-PM-011a	Pertica varia	Plant	Cap-Aux-Os, Gaspe, Qbc	Battery Point Fm.	Ems	402.332	-25.1699		402.332	-8.2481		16.9218
128	SAWD-SM-011a	Sawdonia acanthotheca	Plant	Chaleur Bay, NB	Campbellton Fm	Ems	402.332	-23.86		402.332	-8.2481		15.6119
129	SAWD-SM-011b	Sawdonia acanthotheca	Plant	Chaleur Bay, NB	Campbellton Fm	Ems	402.332	-23.9389		402.332	-8.2481		15.6908
130	PSIL-WS-006b	Psilophyton sp.	Stem	Dalhousie Jctn, NB	Campbellton Fm.	Ems	402.332	-21.53		402.332	-8.2481		13.2819
131	PSIL-WS-006d	Psilophyton sp.	Stem	Dalhousie Jctn, NB	Campbellton Fm.	Ems	402.332	-21.86		402.332	-8.2481		13.6119
132	PSIL-PG-007a	Psilophyton sp.	Stem	Dalhousie Jctn, NB	Campbellton Fm.	Ems	402.332	-24.6438		402.332	-8.2481		16.3957
133	PSIL-PG-007b	Psilophyton sp.	Stem	Dalhousie Jctn, NB	Campbellton Fm.	Ems	402.332	-24.9462		402.332	-8.2481		16.6981
134	DREP-PG-009a	Drepanophycus spinaeformis	Stem	Dalhousie, NB	Campbellton Fm	Ems	402.332	-27.49		402.332	-8.2481		19.2419
135	DREP-PG-009b	Drepanophycus spinaeformis	Stem	Dalhousie, NB	Campbellton Fm	Ems	402.332	-27.3398		402.332	-8.2481		19.0917
136	DREP-PG-009c	Drepanophycus spinaeformis	Leaf	Dalhousie, NB	Campbellton Fm	Ems	402.332	-26.6937		402.332	-8.2481		18.4456
137	DREP-PG-009d	Drepanophycus spinaeformis	Stem	Dalhousie, NB	Campbellton Fm	Ems	402.332	-27.73		402.332	-8.2481		19.4819
138	DREP-PG-009e	Drepanophycus spinaeformis	Leaf	Dalhousie, NB	Campbellton Fm	Ems	402.332	-26.02		402.332	-8.2481		17.7719
139	DREP-PG-009f	Drepanophycus spinaeformis	Leaf	Dalhousie, NB	Campbellton Fm	Ems	402.332	-26.16		402.332	-8.2481		17.9119
140	DREP-WS-014a	Drepanophycus sp.	Stem	Dalhousie, NB	Campbellton Fm	Ems	402.332	-25.76		402.332	-8.2481		17.5119
141	DREP-WS-014b	Drepanophycus sp.	Stem	Dalhousie, NB	Campbellton Fm	Ems	402.332	-26.02		402.332	-8.2481		17.7719
142	DREP-SM-016a	Drepanophycus sp.	Plant	Dalhousie, NB	Campbellton Fm	Ems	402.332	-27.92		402.332	-8.2481		19.6719
143	DREP-NYSM-020b	Drepanophycus sp.	Plant	Dalhousie, NB	Campbellton Fm	Ems	402.332	-28.4591		402.332	-8.2481		20.211
144	PERT-PG-001a	Pertica varia	Stem	Gaspe, Qbc	Battery Point Fm.	Ems	402.332	-25.009		402.332	-8.2481		16.7609
145	PERT-PG-003a	Pertica varia	Stem	Gaspe, Qbc	Battery Point Fm.	Ems	402.332	-26.6041		402.332	-8.2481		18.356
146	PERT-PG-003b	Pertica varia	Stem	Gaspe, Qbc	Battery Point Fm.	Ems	402.332	-25.73		402.332	-8.2481		17.4819
147	PERT-PG-003c	Pertica varia	Stem	Gaspe, Qbc	Battery Point Fm.	Ems	402.332	-25.61		402.332	-8.2481		17.3619
148	PERT-PG-003d	Pertica varia	Stem	Gaspe, Qbc	Battery Point Fm.	Ems	402.332	-25.5		402.332	-8.2481		17.2519
149	PERT-PG-003e	Pertica varia	Br-Fertile	Gaspe, Qbc	Battery Point Fm.	Ems	402.332	-24.8		402.332	-8.2481		16.5519
150	PERT-PG-003f	Pertica varia	Br-Fertile	Gaspe, Qbc	Battery Point Fm.	Ems	402.332	-25.3		402.332	-8.2481		17.0519
151	PERT-PG-004a	Pertica sp.	Stem	Gaspe, Qbc	Battery Point Fm.	Ems	402.332	-26.2542		402.332	-8.2481		18.0061
152	PERT-PG-004b	Pertica sp.	Stem	Gaspe, Qbc	Battery Point Fm.	Ems	402.332	-26.1386		402.332	-8.2481		17.8905
153	PSIL-PG-004a	Psilophyton forbesii	Stem	Gaspe, Qbc	Battery Point Fm.	Ems	402.332	-24.676		402.332	-8.2481		16.4279
154	SAWD-PG-003a	Sawdonia ornata	Stem	Gaspe, Qbc	Battery Point Fm.	Ems	402.332	-26.389		402.332	-8.2481		18.1409
155	SAWD-PG-005a	Sawdonia sp.	Stem	Gaspe, Qbc	Battery Point Fm.	Ems	402.332	-27.8		402.332	-8.2481		19.5519
156	SAWD-PG-005b	Sawdonia sp.	Stem	Gaspe, Qbc	Battery Point Fm.	Ems	402.332	-29.1558		402.332	-8.2481		20.9077
157	SAWD-PG-005c	Sawdonia sp.	Leaf	Gaspe, Qbc	Battery Point Fm.	Ems	402.332	-25.7		402.332	-8.2481		17.4519
158	SAWD-PG-005d	Sawdonia sp.	Leaf	Gaspe, Qbc	Battery Point Fm.	Ems	402.332	-27.5		402.332	-8.2481		19.2519
159	SAWD-PG-007a	Sawdonia sp.	Stem	Gaspe, Qbc	Battery Point Fm.	Ems	402.332	-27.4835		402.332	-8.2481		19.2354
160	SAWD-PG-007b	Sawdonia sp.	Stem	Gaspe, Qbc	Battery Point Fm.	Ems	402.332	-29.4885		402.332	-8.2481		21.2404
161	SAWD-PG-008a	Sawdonia sp.	Stem	Gaspe, Qbc	Battery Point Fm.	Ems	402.332	-30.5077		402.332	-8.2481		22.2596
162	SAWD-WS-009a	Sawdonia sp.	Stem	Gaspe, Qbc	Battery Point Fm.	Ems	402.332	-28.49		402.332	-8.2481		20.2419
163	SAWD-WS-009b	Sawdonia sp.	Stem	Gaspe, Qbc	Battery Point Fm.	Ems	402.332	-29.13		402.332	-8.2481		20.8819
164	DREP-WS-013a	Drepanophycus sp.	Stem	L'Anse-a-brillant, Gaspe, Qbc	Battery Point Fm	Ems	402.332	-26.89		402.332	-8.2481		18.6419
165	DREP-WS-013b	Drepanophycus sp.	Stem	L'Anse-a-brillant, Gaspe, Qbc	Battery Point Fm	Ems	402.332	-28.14		402.332	-8.2481		19.8919
166	PERT-PG-002a	Pertica dalhousii	Stem	Locality A, NB	Campbellton Fm. Locality A	Ems	402.332	-26.246		402.332	-8.2481		17.9979
167	LECL-PG-004a	Leclercqia andrewsii	Stem	Locality B, NB	Campbellton Fm	Ems	402.332	-24.031		402.332	-8.2481		15.7829
168	DREP-PG-001a	Drepanophycus spinaeformis	Stem	Locality F, NB	Campbellton Fm	Ems	402.332	-26.609		402.332	-8.2481		18.3609
169	DREP-PG-002a	Drepanophycus gaspianus	Stem	Locality F, NB	Campbellton Fm	Ems	402.332	-26.157		402.332	-8.2481		17.9089
170	LECL-PG-005a	Leclercqia complexa	Stem	New Brunswick	Campbellton Fm	Ems	402.332	-25.776		402.332	-8.2481		17.5279
171	LECL-PG-005b	Leclercqia complexa	Stem	New Brunswick	Campbellton Fm	Ems	402.332	-26.11		402.332	-8.2481		17.8619
172	LECL-PG-006a	Leclercqia andrewsii	Stem	New Brunswick	Campbellton Fm	Ems	402.332	-23.5708		402.332	-8.2481		15.3227
173	LECL-PG-006b	Leclercqia andrewsii	Stem	New Brunswick	Campbellton Fm	Ems	402.332	-23.86		402.332	-8.2481		15.6119
174	LECL-PG-006c	Leclercqia andrewsii	Leaf	New Brunswick	Campbellton Fm	Ems	402.332	-23.9271		402.332	-8.2481		15.679
175	LECL-PG-006d	Leclercqia andrewsii	Leaf	New Brunswick	Campbellton Fm	Ems	402.332	-23.53		402.332	-8.2481		15.2819
176	LECL-PG-006e	Leclercqia andrewsii	Stem	New Brunswick	Campbellton Fm	Ems	402.332	-24.92		402.332	-8.2481		16.6719
177	LECL-PG-006f	Leclercqia andrewsii	Leaf	New Brunswick	Campbellton Fm	Ems	402.332	-24.27		402.332	-8.2481		16.0219
178	PSIL-PG-002a	Psilophyton sp.	Stem	New Brunswick	Campbellton Fm.	Ems	402.332	-23.742		402.332	-8.2481		15.4939
179	SAWD-PG-006a	Sawdonia sp.	Stem	New Brunswick	Campbellton Fm	Ems	402.332	-28.76		402.332	-8.2481		20.5119
180	SAWD-PG-006b	Sawdonia sp.	Stem	New Brunswick	Campbellton Fm	Ems	402.332	-28.8491		402.332	-8.2481		20.601
181	SAWD-PG-006c	Sawdonia sp.	Leaf	New Brunswick	Campbellton Fm	Ems	402.332	-27.53		402.332	-8.2481		19.2819
182	SAWD-PG-006d	Sawdonia sp.	Leaf	New Brunswick	Campbellton Fm	Ems	402.332	-27.6		402.332	-8.2481		19.3519
183	SAWD-PM-013a	Sawdonia acanthotheca	Plant	New Brunswick	Campbellton Fm	Ems	402.332	-25.912		402.332	-8.2481		17.6639
184	SAWD-PM-014a	Sawdonia sp.	Plant	New Brunswick	Campbellton Fm	Ems	402.332	-25.7091		402.332	-8.2481		17.461
185	DREP-PG-008a	Drepanophycus sp.	Stem	North shore, Gaspe, Qbc	Battery Point Fm	Ems	402.332	-26.172		402.332	-8.2481		17.9239
186	DREP-PG-008b	Drepanophycus sp.	Stem	North shore, Gaspe, Qbc	Battery Point Fm	Ems	402.332	-24.7734		402.332	-8.2481		16.5253
187	DREP-PG-008c	Drepanophycus sp.	Leaf	North shore, Gaspe, Qbc	Battery Point Fm	Ems	402.332	-26.464		402.332	-8.2481		18.2159
188	DREP-PG-008d	Drepanophycus sp.	Leaf	North shore, Gaspe, Qbc	Battery Point Fm	Ems	402.332	-26.43		402.332	-8.2481		18.1819
189	DREP-PG-008e	Drepanophycus sp.	Stem	North shore, Gaspe, Qbc	Battery Point Fm	Ems	402.332	-26.7		402.332	-8.2481		18.4519
190	PERT-PM-009a	Pertica varia	Plant	North Shore, Gaspe, Qbc	Battery Point Fm.	Ems	402.332	-25.542		402.332	-8.2481		17.2939
191	PERT-PM-010a	Pertica varia	Plant	North Shore, Gaspe, Qbc	Battery Point Fm.	Ems	402.332	-25.8756		402.332	-8.2481		17.6275
192	PSIL-PG-008a	Psilophyton sp.	Stem	North Shore, Gaspe, Qbc	Battery Point Fm.	Ems	402.332	-24.2368		402.332	-8.2481		15.9887
193	PSIL-PG-008b	Psilophyton sp.	Stem	North Shore, Gaspe, Qbc	Battery Point Fm.	Ems	402.332	-23.6445		402.332	-8.2481		15.3964
194	PSIL-WS-010a	Psilophyton sp.	Stem	Peuplier Point, NB	Campbellton Fm.	Ems	402.332	-26.13		402.332	-8.2481		17.8819
195	PSIL-WS-010b	Psilophyton sp.	Stem	Peuplier Point, NB	Campbellton Fm.	Ems	402.332	-26.31		402.332	-8.2481		18.0619
196	PSIL-SM-011a	Psilophyto princeps	Plant	South Shore, Chaleur Bay, NB	Campbellton Fm.	Ems	402.332	-25.15		402.332	-8.2481		16.9019
197	PSIL-SM-011b	Psilophyto princeps	Plant	South Shore, Chaleur Bay, NB	Campbellton Fm.	Ems	402.332	-25.1288		402.332	-8.2481		16.8807
198	PSIL-PG-001a	Psilophyton crenulatum	Stem	Atholville, NB	Campbellton Fm.	Ems	404.589	-25.539		404.589	-7.8294		17.7096
199	DREP-PG-003a	Drepanophycus spinaeformis	Stem	Seal Rock, Gaspe, Qbc	Battery Point Fm	Ems	404.589	-26.703		404.589	-7.8294		18.8736
200	DREP-WS-011a	Drepanophycus sp.	Stem	Seal Rock, Gaspe, Qbc	Battery Point Fm	Ems	404.589	-25.79		404.589	-7.8294		17.9606
201	DREP-WS-011b	Drepanophycus sp.	Stem	Seal Rock, Gaspe, Qbc	Battery Point Fm	Ems	404.589	-25.33		404.589	-7.8294		17.5006
202	DREP-WS-011c	Drepanophycus sp.	Stem	Seal Rock, Gaspe, Qbc	Battery Point Fm	Ems	404.589	-24.22		404.589	-7.8294		16.3906
203	DREP-WS-011d	Drepanophycus sp.	Stem	Seal Rock, Gaspe, Qbc	Battery Point Fm	Ems	404.589	-24.42		404.589	-7.8294		16.5906
204	DREP-WS-012a	Drepanophycus sp.	Stem	Seal Rock, Gaspe, Qbc	Battery Point Fm	Ems	404.589	-26.51		404.589	-7.8294		18.6806
205	DREP-WS-012b	Drepanophycus sp.	Stem	Seal Rock, Gaspe, Qbc	Battery Point Fm	Ems	404.589	-26.46		404.589	-7.8294		18.6306
206	DREP-WS-015a	Drepanophycus sp.	Stem	Seal Rock, Gaspe, Qbc	Battery Point Fm	Ems	404.589	-25		404.589	-7.8294		17.1706
207	DREP-WS-015b	Drepanophycus sp.	Stem	Seal Rock, Gaspe, Qbc	Battery Point Fm	Ems	404.589	-25.16		404.589	-7.8294		17.3306
208	DREP-SM-017a	Drepanophycus spinaeformis	Plant	Seal Rock, Gaspe, Qbc	Battery Point Fm	Ems	404.589	-26.3		404.589	-7.8294		18.4706
209	DREP-SM-017b	Drepanophycus spinaeformis	Plant	Seal Rock, Gaspe, Qbc	Battery Point Fm	Ems	404.589	-26.199		404.589	-7.8294		18.3696
210	PERT-SM-006a	Pertica sp.	Plant	Seal Rock, Gaspe, Qbc	Battery Point Fm.	Ems	404.589	-24.82		404.589	-7.8294		16.9906
211	PERT-SM-006b	Pertica sp.	Plant	Seal Rock, Gaspe, Qbc	Battery Point Fm.	Ems	404.589	-25.1375		404.589	-7.8294		17.3081
212	SAWD-WS-004b	Sawdonia sp.	Stem	Seal Rock, Gaspe, Qbc	Battery Point Fm.	Ems	404.589	-28.54		404.589	-7.8294		20.7106
213	SAWD-WS-004d	Sawdonia sp.	Stem	Seal Rock, Gaspe, Qbc	Battery Point Fm.	Ems	404.589	-28.31		404.589	-7.8294		20.4806
214	SAWD-WS-010a	Sawdonia sp.	Stem	Seal Rock, Gaspe, Qbc	Battery Point Fm.	Ems	404.589	-26.51		404.589	-7.8294		18.6806
215	SAWD-WS-010b	Sawdonia sp.	Stem	Seal Rock, Gaspe, Qbc	Battery Point Fm.	Ems	404.589	-26.23		404.589	-7.8294		18.4006
216	DREP-PM-024a	Drepanophycus spinaeformis	Plant	Munchshecke, Siegburg, Germany	Wahnbachschichten	Sieg	408.362	-26.0278		408.362	-6.4075		19.6203

## Sheet: Boyce d13C Rhynie
Aglaeophyton	large samples	-25.42		Boyce et al. 2003
		-25.61		Boyce et al. 2003
		-26.2		Boyce et al. 2003
		-24.79		Boyce et al. 2003
		-24.89		Boyce et al. 2003
		-25.69		Boyce et al. 2003
		-22.77		Boyce et al. 2003
		-22.75		Boyce et al. 2003
		-23.36		Boyce et al. 2003
	mean	-24.6089
	sd	1.31668
Rhynia		-24.3		Boyce et al. 2003
		-24.05		Boyce et al. 2003
		-24.13		Boyce et al. 2003
		-23.37		Boyce et al. 2003
		-23.74		Boyce et al. 2003
		-24.34		Boyce et al. 2003
		-29.7		Boyce et al. 2003
		-25.09		Boyce et al. 2003
		-24.23		Boyce et al. 2003
		-25.95		Boyce et al. 2003
		-23.14		Boyce et al. 2003
		-21.89		Boyce et al. 2003
		-23.39		Boyce et al. 2003
		-22.62		Boyce et al. 2003
		-24.83		Boyce et al. 2003
		-20.82		Boyce et al. 2003
	mean	-24.0994
	sd	1.93795
Asteroxylon		-24.39		Boyce et al. 2003
		-25.22		Boyce et al. 2003
		-24.49		Boyce et al. 2003
		-25.36		Boyce et al. 2003
	mean	-24.865
	sd	0.495749

## Sheet: GTS2020 – marine d13Ccarb
Age Ma	d13Ccarb
419.98	2.32
419.89	3.58
419.87	3.85
419.82	4.1
419.78	4.21
419.75	4.76
419.71	4.6
419.7	4.67
419.67	4.92
419.6	4.96
419.56	4.9
419.54	4.47
419.5	4.09
419.48	5.07
419.44	4.71
419.42	4.61
419.38	4.46
419.36	4.57
419.32	4.64
419.2	5.08
418.94	5.52
418.87	5.72
418.68	3.98
418.56	2.8
418.41	1.64
418.18	2.73
418.1	1.71
417.99	3
417.87	1.24
417.76	1.24
417.65	2.5
417.53	2.09
417.42	1.19
417.33	2.05
417.25	1.99
417.14	0.54
417	0.36
416.88	-0.61
416.77	0.26
416.65	-1.48
416.54	-0.83
416.42	-0.93
416.31	-0.57
416.18	0.23
416.09	-0.02
415.98	-0.08
415.87	-0.27
415.76	1.4
415.65	2.02
415.53	1.46
415.42	-0.23
415.3	2.11
415.19	2.03
414.96	2.14
414.73	2.37
414.61	2.26
414.5	2.47
414.38	3.33
414.23	3.24
414.12	2.45
413.94	2.78
413.85	2.87
413.74	2.88
413.62	3.05
413.51	1.94
413.39	2.4
413.16	2.22
413.05	2.5
412.93	2.07
412.82	2
412.7	2.41
412.59	1.92
412.47	2.25
412.36	2.49
412.24	1.92
412.13	2.36
412.02	2.49
411.91	2.3
411.79	2.64
411.63	2.21
411.52	2.15
411.4	1.95
411.29	2.06
411.17	1.74
411.06	1.77
410.95	1.21
410.83	1.83
410.81	2.47
410.8	2.27
410.78	2.25
410.66	2.1
410.53	2.42
410.41	2.22
410.28	2.1
410.16	1.59
410.03	1.87
409.91	2.54
409.79	2.61
409.66	2.55
409.26	2.56
408.55	2.25
408.42	2.55
408.3	2.53
408.25	2.1
408.19	1.66
408.14	2.46
408.09	2.92
408.03	1.4
407.98	1.32
407.94	1.33
407.88	1.23
407.84	1.12
407.78	0.66
407.69	0.67
407.62	1.09
407.58	1.77
407.57	1.28
407.24	1.42
406.73	1.25
406.23	1.08
405.73	1.23
405.23	1.32
404.73	1.24
404.22	0.33
403.72	0.77
403.22	0.52
402.72	0.41
402.22	0.58
401.66	0.48
401.16	0.6
400.66	-0.06
400.41	-0.1
400.41	-0.67
400.2	0.47
400.05	0.76
399.69	0.54
399.69	0.71
399.69	0.65
398.98	0.75
398.98	0.62
398.98	0.37
398.98	0.56
398.98	0.91
398.98	0.27
398.98	0.4
398.62	-0.46
398.62	0.05
398.62	0.14
398.62	0.65
398.62	0.16
398.48	0.77
398.48	0.71
398.45	0.25
398.44	-0.02
398.44	0.62
398.31	0.87
398.31	0.5
398.24	0.17
398.24	0.81
398.24	0.41
398.22	-0.17
398.18	-0.1
398.13	0.46
398.13	0.76
398.13	1.03
398.12	-0.02
398.11	0.12
398.07	0.37
397.84	0.74
397.84	0.49
397.41	0.63
397.08	0.27
397.08	0.13
396.9	0.71
396.9	0.77
396.72	0.66
396.72	1.16
396.72	1.3
396.72	0.73
396.72	0.77
396.72	1.3
396.61	1.66
396.61	0.39
396.61	0.22
396.46	0.25
396.33	0.48
396.33	1.4
396.33	1.55
396.33	1.69
396.11	0.8
396.07	1.29
396.07	0.89
396.07	0.87
395.96	0.88
395.96	1.72
395.83	1.25
395.83	0.71
395.83	1.35
395.83	1.82
395.83	1.65
395.83	1.31
395.83	1.28
395.83	1.22
395.79	1.19
395.79	1.17
395.79	1.1
395.79	0.8
395.8	1.1
395.75	0.6
395.75	0.97
395.75	1.08
395.75	-0.19
395.68	0.51
395.68	0.98
395.68	0.39
395.44	0.94
395.44	1.6
395.23	0.46
394.62	1.14
394.51	0.93
394.45	1.17
394.45	1.37
394.45	1.24
394.45	1.75
394.45	1.02
394.45	1.69
394.45	1.58
393.25	0.26
393.25	0.93
393.25	0.86
393.25	0.59
393.25	0.16
392.82	0.64
392.51	0.39
392.19	0.87
392.19	1.55
392.08	0.76
391.65	1.38
391.65	1.8
391.65	1.89
391.65	2.7
391.12	2.9
390.59	2.52
390.59	2.66
389.53	1.51
389.44	0.45
389.33	0.33
389.33	1.39
389.33	1.32
389.26	1.35
389.21	1.23
388.48	1.22
387.72	3.06
387.62	2.67
387.62	2.47
387.62	2.66
387.62	2.83
387.62	2.91
387.62	3.28
387.62	3.4
387.62	3.34
387.44	2.18
387.44	1.71
387.44	2.04
387.44	1.95
387.35	2.32
387.35	2.25
387.35	1.88
387.35	2.24
387.35	2.52
387.35	2.39
387.35	2.51
387.28	1.78
387.14	2.21
387.14	2.37
387.14	2.17
387.14	1.93
387.02	1.68
386.91	2.05
386.91	1.82
386.91	1.76
386.91	1.82
386.87	2.13
386.83	1.86
386.83	2.21
386.8	1.68
386.72	2.73
386.72	2.1
386.72	1.35
386.68	2.63
386.68	2.41
386.68	1.62
386.63	1.56
386.59	1.98
386.55	1.55
386.29	1.18
386.29	2.11
386.29	1.88
384.93	1.6
384.89	1.35
384.68	0.32
384.56	0.96
384.54	1
384.54	0.7
384.51	1.48
384.49	0.94
384.49	1.01
384.49	0.2
384.48	1.1
384.41	-0.22
384.43	0.63
384.39	0.22
384.38	0.02
384.34	0.44
384.34	0.77
384.24	0.97
384.24	1.24
384.26	1.24
384.18	0.25
384.18	1.2
384.18	0.25
384.19	-0.12
384.19	1.15
384.14	1.25
384.16	0.95
383.62	-1.35
383.61	-3.18
383.6	-1.7
383.59	0.13
383.58	0.47
383.57	1.31
383.56	0.67
383.55	0.3
383.53	-0.1
383.52	-0.51
383.51	-0.08
383.5	0.02
383.49	-0.18
383.48	-1.73
383.47	-3.46
383.44	-3.22
383.43	-2.14
383.42	-1.07
383.41	-0.06
383.39	0.41
383.38	0.61
383.37	-0.49
383.36	-0.66
383.35	-1.63
383.34	-2.44
383.33	-1.73
383.32	-1.18
383.31	-1.23
383.3	-1.95
383.29	-0.93
383.28	-1.4
383.27	-0.25
383.26	0.35
383.25	0.15
383.24	0.22
383.23	0.33
383.22	0.37
383.21	0.22
383.2	0.34
383.19	0
383.17	0.07
383.16	0
383.15	-0.1
383.14	-0.1
383.13	0.66
383.12	-0.09
383.11	0.14
383.1	-0.19
383.09	0.26
383.08	0.75
383.07	0.79
383.06	0.8
383.04	0.86
383.03	0.57
383.02	0.88
383.01	0.94
383	0.75
382.99	1.01
382.98	1.25
382.97	1.36
382.96	1.34
382.95	1.25
382.94	1.12
382.93	1.03
382.92	1.19
382.91	1.27
382.9	1.44
382.89	1.45
382.88	1.53
382.87	1.32
382.86	1.23
382.85	1
382.84	1
382.83	0.87
382.82	0.48
382.8	0.9
382.79	0.68
382.78	0.82
382.77	0.32
382.76	0.77
382.75	0.79
382.74	0.48
382.73	0.78
382.72	0.81
382.71	0.79
382.7	0.76
382.69	0.8
382.68	0.9
382.66	0.9
382.65	0.8
382.64	1.11
382.62	0.61
382.61	1.43
382.6	1.25
382.59	1.51
382.57	1.44
382.56	1.32
382.55	1.56
382.53	2.18
382.52	2.55
382.51	2.51
382.49	2.72
382.48	2.56
382.47	2.93
382.46	2.55
382.44	2.73
382.43	2.35
382.42	2.09
382.4	1.56
382.39	1.55
382.38	1.55
382.36	1.66
382.35	2.24
382.34	2.33
382.33	2.35
382.31	2.5
382.3	2.46
382.29	2.53
382.27	2.64
382.26	2.9
382.25	3.24
382.23	3.28
382.22	3.27
382.21	3.28
382.19	3.25
382.18	3.29
382.17	3.24
382.16	3.21
382.14	2.99
382.13	2.26
382.12	2.9
382.1	2.14
382.09	2.24
382.08	1.62
382.06	1.16
382.05	1.09
382.04	2.12
382.03	2.09
382.01	2.16
382	2.11
381.99	2.29
381.97	2.35
381.96	2.4
381.95	2.41
381.93	2.34
381.92	2.44
381.91	2.4
381.89	2.44
381.88	2.35
381.87	2.32
381.86	2.35
381.84	2.22
381.83	2.23
381.82	2
381.8	1.84
381.79	1.83
381.78	1.44
381.76	1.71
381.75	1.74
381.74	1.74
381.73	1.77
381.71	1.9
381.7	1.14
381.69	1.17
381.67	1.53
381.66	1.27
381.65	1.27
381.63	1.22
381.62	1.15
381.61	0.51
381.6	0.57
381.58	0.5
381.57	0.61
381.56	0.41
381.54	0.99
381.53	0.99
381.52	1.06
381.5	0.84
381.49	1.05
381.48	0.14
381.46	-0.03
381.45	0.25
381.44	0.34
381.43	0.54
381.41	0.21
381.4	0.91
381.39	0.88
381.37	0.84
381.36	1.14
381.35	1.24
381.33	0.91
381.32	0.44
381.31	1.31
381.3	1.16
381.28	1.03
381.27	1.19
381.26	0.27
381.24	-0.05
381.23	0.05
381.22	0.42
381.2	0.39
381.19	0.39
381.18	0.14
381.16	0.24
381.15	0.4
381.14	0.68
381.13	0.67
381.11	0.29
381.1	0.45
381.09	0.59
381.07	0.84
381.06	0.88
381.05	1.01
381.03	1.02
381.02	1.21
381.01	0.89
381	0.93
380.98	1
380.97	0.87
380.96	0.71
380.94	0.49
380.93	0.87
380.92	0.91
380.9	0.86
380.89	0.85
380.88	0.84
380.87	0.77
380.85	0.57
380.84	0.6
380.83	-0.11
380.81	0.15
380.8	0.37
380.79	0.52
380.77	0.6
380.76	0.58
380.75	0.52
380.73	0.69
380.72	0.73
380.71	0.69
380.7	0.6
380.68	0.72
380.67	0.49
380.66	0.42
380.64	0.51
380.63	0.38
380.62	0.32
380.6	0.76
380.59	0.53
380.58	0.68
380.57	0.72
380.55	0.59
380.54	0.72
380.53	0.92
380.51	0.93
380.5	0.97
380.49	0.93
380.42	0.87
380.41	0.42
380.4	0.61
380.38	0.48
380.37	1.35
380.36	1.24
380.34	0.58
380.33	-0.02
380.32	0.83
380.3	0.29
380.29	0.4
380.28	0.57
380.27	0.79
380.25	0.59
380.24	0.59
380.23	0.34
380.21	0.56
380.2	0.76
380.19	0.75
380.17	-0.1
380.16	0.31
380.15	0.51
380.14	0.51
380.12	0.69
380.11	0.58
380.09	0.78
380.08	0.74
380.06	0.63
380.04	0.51
380.03	0.57
380.01	0.51
380	0.37
379.98	0.48
379.97	0.23
379.96	0.42
379.94	0.85
379.93	1.2
379.92	1.66
379.91	1.87
379.9	1.74
379.89	1.72
379.88	2.22
379.87	1.76
379.86	2.22
379.85	2.33
379.84	2.53
379.82	2.7
379.81	2.75
379.8	2.6
379.78	3.28
379.77	3.63
379.76	3.63
379.74	3.56
379.73	3.09
379.72	3.13
379.71	3.32
379.69	3.42
379.68	3.6
379.67	3.62
379.65	3.63
379.64	3.56
379.63	3.67
379.62	3.86
379.61	3.64
379.59	3.78
379.58	3.89
379.57	3.93
379.55	4.19
379.54	4.15
379.53	4.29
379.53	4.12
379.51	3.72
379.5	4.11
379.49	4.01
379.48	4.13
379.46	3.72
379.45	3.88
379.44	4.53
379.42	4.38
379.41	4.59
379.4	4.26
379.38	4.34
379.37	4.67
379.36	4.82
379.35	4.62
379.33	4.24
379.32	4.49
379.31	4.45
379.29	4.65
379.27	2.85
379.25	2.9
379.23	2.84
379.21	2.5
379.2	2.13
379.18	2.81
379.17	2.66
379.16	2.92
379.14	2.45
379.13	0.85
379.12	-0.46
379.11	0.96
379.09	1.78
379.08	1.45
379.07	0.8
379.05	-2.02
379.04	1.71
379.03	0.54
379.01	1.99
379	2.4
378.99	2.19
378.98	2.67
378.96	2.39
378.95	2.51
378.93	2.49
378.92	2.42
378.9	2.13
378.89	1.99
378.87	2.47
378.86	2.69
378.85	2.5
378.83	2.42
378.82	3
378.81	3.05
378.79	3.23
378.78	2.68
378.75	3.13
378.74	2.55
378.73	2.28
378.71	3.01
378.7	2.72
378.69	3.04
378.68	3.14
378.66	3.06
378.65	2.81
378.64	2.9
378.62	2.68
378.61	3.04
378.6	1.64
378.58	2.45
378.57	2.79
378.56	2.37
378.55	2.75
378.53	2.36
378.52	2.85
378.51	1.55
378.49	2.7
378.48	2.54
378.47	2.69
378.45	2.66
378.44	2.61
378.43	2.38
378.41	2.28
378.4	1.03
378.39	1.68
378.38	2.05
378.36	1.63
378.35	1.65
378.34	1.89
378.32	1.06
378.31	1.12
378.3	2.11
378.28	1.24
378.27	1.15
378.26	0.98
378.25	0.44
378.23	0.83
378.22	0.7
378.21	0.71
378.19	1.01
378.18	0
378.17	-0.1
378.15	-0.16
378.14	0.31
377.99	0.54
377.98	0.46
377.97	0.4
377.95	0.32
377.94	0.21
377.93	0.44
377.91	0.76
377.9	-0.03
377.89	-0.02
377.88	0.07
377.86	-0.38
377.85	-0.47
377.84	-0.41
377.82	-0.47
377.81	-0.19
377.8	-0.19
377.78	-0.66
377.77	-0.41
377.76	-0.46
377.74	-0.09
377.73	-0.04
377.72	-0.18
377.71	-0.53
377.69	-0.55
377.68	-0.08
377.67	0.51
377.65	0.69
377.64	0.87
377.63	0.23
377.61	0.47
377.6	0.33
377.59	0.23
377.58	0.06
377.56	-0.04
377.55	-0.31
377.54	0.27
377.53	-0.24
377.52	0.02
377.5	-0.23
377.49	-0.98
377.48	0.53
377.46	-0.22
377.45	0.73
377.44	2.02
377.42	2.07
377.41	2.29
377.39	2.09
377.38	1.96
377.36	1.39
377.34	0.99
377.32	1.53
377.3	1.83
377.28	2.39
377.27	2.62
377.25	2.31
377.23	2.3
377.22	2.78
377.21	2.78
377.19	3.32
377.18	3.47
377.17	2.57
377.16	2.31
377.14	2.15
377.13	1.78
377.12	0.89
377.1	2.11
377.09	3.35
377.08	3.96
377.02	1.69
376.96	1.23
376.9	1.08
376.84	1.21
376.77	1.25
376.71	1.68
376.65	1.46
376.59	0.63
376.53	0.97
376.47	0.83
376.41	0.62
376.35	0.67
376.29	0.52
376.23	0.54
376.17	1.25
376.11	3.97
376.05	2.37
375.99	1.06
375.93	1.12
375.87	2
375.81	2.05
375.75	0.75
375.63	1.72
375.56	1.28
375.47	1.41
375.44	1.05
375.35	1.08
375.26	1.16
375.23	1.1
375.2	0.95
375.17	1.28
375.14	1.15
375.1	1
374.95	0.95
374.89	0.87
374.86	1.09
374.8	1.08
374.77	1.01
374.71	0.92
374.68	1.04
374.58	0.95
374.52	1.25
374.46	1.05
374.43	0.85
374.37	1.25
374.34	1.01
374.28	0.91
374.25	0.98
374.18	0.85
374.12	0.82
374.09	0.9
374.03	1.01
373.97	1.05
373.94	1.2
373.85	1.3
373.79	1.1
373.66	1.77
373.63	1.88
373.57	2
373.51	1.42
373.48	2.31
373.39	1.18
373.36	1.6
373.33	2.15
373.3	3.1
373.26	2.14
373.25	2.73
373.2	3.94
373.15	3.46
373.11	2.95
373.08	2.2
373.07	2
373.02	1.82
372.99	1.56
372.96	1.3
372.9	1.25
372.87	1.2
372.8	0.9
372.74	1.03
372.68	1.01
372.65	0.81
372.61	1.08
372.56	0.97
372.5	1.12
372.44	0.92
372.37	2.55
372.31	2.78
372.26	3.12
372.24	3.34
372.15	3.1
372.02	2.96
371.89	3.01
371.81	2.97
371.79	2.5
371.78	2.82
371.76	2.95
371.74	2.73
371.71	2.57
371.69	2.55
371.61	2
371.58	1.99
371.53	1.85
371.51	1.6
371.48	1.75
371.46	1.53
371.44	1.86
371.37	2
371.35	1.87
371.34	1.3
371.25	1.42
371.23	1.61
371.19	0.18
370.54	0.47
370.28	0.91
370.11	0.71
370.04	0.4
370.02	0.26
369.96	0.1
369.89	0.16
369.83	-0.09
369.77	0.14
369.7	0.01
369.64	-0.31
369.57	-0.28
369.51	-0.1
369.44	-0.13
369.38	-0.05
369.31	0.11
369.25	-0.11
369.18	0.51
369.12	0.9
369.05	1.1
368.99	0.48
368.93	0.57
368.86	0.22
368.8	0.71
368.73	0.54
368.67	0.25
368.6	0.27
368.54	0.71
368.47	0.33
368.34	0.55
368.28	-0.12
368.15	0.26
368.09	0.19
368.02	0.4
367.96	0.32
367.89	0.29
367.83	0.09
367.76	0.15
367.7	0.1
367.63	0.52
367.44	0.65
366.92	0.57
366.6	-0.57
366.34	-1.8
365.76	-1.01
365.72	0.59
364.86	1.01
364.63	2.05
364.3	2.17
364.08	2.16
363.6	2.33
363.25	2.32
363.2	2.2
363.06	2.21
362.8	2.58
362.55	3.11
362.34	2.99
362.2	2.82
362.11	3.28
362	2.97
361.72	2.54
361.56	2.55
361.31	2.19
361.18	2.25
361.16	2.3
360.62	3.82
360.55	3.72
360.49	4.17
360.36	3.83
360.3	4.36
360.23	4.77
360.17	4.75
360.1	4.71
360.04	4.83
359.97	4.72
359.91	4.88
359.84	4.85
359.78	4.24
359.71	4.95
359.65	4.88
359.59	5.2
359.52	4.96
359.46	4.59
359.39	4.41
359.33	3.89
359.26	2.09
359.2	2.33
359.07	0.27
359	-0.02
358.95	1.24
358.94	0.72
358.89	2.16
358.73	2.67
358.65	2.2
358.51	2.4
358.45	2.67
358.27	1.6
358.16	2.99
357.99	3.29
357.9	3.21
357.79	3.67
357.77	3.79
357.7	4.03
357.68	3.86
357.6	4.18
357.5	4.07
357.46	4.43
357.4	4.58
357.3	5.37
357.24	5.36
357.11	5.5
357.06	6.25
357	6.47
356.95	6.88
356.91	7.1
356.86	7.02
356.84	6.86
356.79	6.96
356.73	6.29
356.7	7.04
356.68	5.87
356.59	6.61
356.57	6.63
356.5	6.24
356.46	6.55
356.42	5.95
356.35	5.75
356.24	5.47
356.22	5.27
356.15	4.98
356.13	4.9
356.08	3.8
356.02	4.51
355.99	4.54
355.91	4.82
355.88	4.5
355.86	4.57
355.82	3.85
355.8	3.65
355.68	4.84
355.64	4.81
355.55	5.23
355.49	5.6
355.4	5.73
355.37	5.56
355.31	5.76
355.22	5.63
355.16	6.04
355.08	6.36
355.03	6.02
355	5.94
354.91	6.62
354.73	5.77
354.69	5.83
354.44	4.83
354.37	4.74
354.05	4.86
353.93	4.67
353.88	4.53
353.86	3.98
353.84	4.03
353.82	4.18
353.81	3.94
353.79	3.83
353.79	3.88
353.77	3.44
353.75	3.45
353.73	2.98
353.71	2.71
353.71	2.5
353.69	2.33
353.68	1.44
353.64	2.2
353.62	1.85
353.6	1.85
353.58	1.88
353.57	1.6
353.55	1.39
353.53	1.85
353.52	1.92
353.51	2.03
353.49	2.2
353.46	2.22
353.44	2.55
353.43	2.67
353.42	3.01
353.4	3.16
353.38	2.92
353.36	2.88
353.34	3.17
353.34	2.4
353.31	2.53
353.26	2.9
353.22	2.41
353.14	2.4
353.09	2.37
353.07	2.88
353.02	2.93
352.99	2.83
352.95	1.94
352.92	2.02
352.87	1.64
352.82	1.63
352.77	1.73
352.75	1.83
352.72	1.48
352.7	1.54
352.65	1.22
352.63	1.63
352.6	1.6
352.58	1.87
352.55	1.8
352.5	1.96
352.45	2.03
352.38	1.61
352.36	1.92
352.31	2.14
352.28	1.77
352.23	2.2
352.18	2.68
352.16	2.76
352.11	2.12
351.94	2.02
351.89	1.15
351.86	1.27
351.84	1.1
351.79	0.74
351.72	0.99
351.69	1.12
351.67	0.23
351.62	0.96
351.57	0.65
351.52	1.88
351.47	2.31
351.4	1.86
351.37	2.44
351.32	1.46
351.27	1.94
351.18	2.32
351.15	2.2
351.1	2.16
351.05	2.38
351	2.45
350.98	2.35
350.93	2.29
350.88	2.38
350.83	2.59
350.81	2.47
350.71	2.39
350.64	2.29
350.61	2.16
350.56	2.36
350.51	2.32
350.46	2.19
350.42	2.4
350.37	2.3
350.34	2.55
350.29	2.33
350.24	2.23
350.19	2.47
350.12	2.53
350.1	2.53
350.07	2.51
350.05	2.51
350.02	2.5
350	2.25
349.97	2.2
349.92	2.19
349.9	2.27
349.87	2.07
349.85	2.05
349.83	1.96
349.8	1.64
349.78	1.54
349.75	1.67
349.68	1.53
349.65	1.73
349.63	2.15
349.6	1.64
349.58	1.78
349.56	2.32
349.53	1.8
349.51	0.99
349.48	0.25
349.43	-0.51
349.41	0.85
349.38	0.85
349.36	0
349.33	0.56
349.31	-0.64
349.29	1.18
349.26	1.1
349.24	1.31
349.21	1.42
349.16	1.12
349.11	0.48
349.09	0.99
349.06	0.99
349.04	0.95
348.97	1.03
348.92	1.06
348.89	1.14
348.87	1.36
348.84	1.4
348.79	1.53
348.77	1.42
348.74	1.67
348.72	1.8
348.67	1.75
348.62	1.72
348.57	2.17
348.55	1.78
348.45	1.81
348.43	2.01
348.38	1.9
348.35	1.72
348.15	1.66
348.13	1.65
348.03	2.05
347.98	2.29
347.88	2.16
347.81	2.29
347.76	2.2
347.71	2.48
347.59	2.42
347.57	2.39
347.52	2.53
347.49	2.37
347.42	2.53
347.39	2.73
347.37	2.52
347.22	3.05
347.17	2.94
347.15	2.9
347.1	2.94
347	2.91
346.95	2.78
346.93	2.55
346.83	2.97
346.78	2.83
346.74	2.34
346.73	2.38
346.61	2.4
346.49	2.49
346.12	2.56
345.15	2.14
344.78	2.41
344.17	2.53
343.81	2.71
343.56	2.67
343.07	2.1
342.83	2.09
342.71	1.86
342.47	2.39
342.22	2.84
341.73	2.29
341.61	2.12
341.37	2.23
340.64	2.26
340.52	2.23
340.15	2.28
339.91	2.16
339.42	2.04
339.18	1.95
337.96	1.79
337.35	1.63
337.1	1.74
336.98	1.27
336.86	1.59
336.74	1.39
336.68	1.26
336.5	1.2
336.4	1.07
336.37	0.65
335.65	0.54
335.44	0.7
335.11	-0.41
334.96	-0.09
334.81	0.36
334.56	0.23
334.39	-0.13
334.29	-0.71
334.04	-0.64
333.88	-0.84
333.74	-0.82
333.26	1.3
333.26	0.5
333.21	0.2
333.2	-0.3
333.18	0.1
333.17	0.4
333.16	-0.1
333.14	-1.6
333.12	-1
333.11	-1.3
333.11	-1.5
333.09	-1.8
333.07	-0.6
333.06	-0.7
332.99	0.7
332.98	1.4
332.96	1.6
332.93	1
332.82	0.6
332.8	2.2
332.78	2.1
332.77	3.2
332.76	1.8
332.73	2.2
332.72	1.6
332.68	2.5
332.48	1.4
332.44	2.5
332.23	2.2
331.59	1.2
331.58	1.1
331.56	0.7
331.54	2.2
331.52	1.6
331.49	-0.2
331.47	-0.2
331.47	-0.2
331.47	0
331.45	0.5
331.44	-0.4
331.43	-1.9
331.4	1.9
331.35	2.2
331.34	2.1
331.32	1.9
331.29	2
331.29	2.1
331.27	2.1
331.26	2
331.25	2.3
331.25	2.3
331.22	2.3
331.2	1.8
331.19	2.1
331.17	2.3
331.16	1.5
331.14	1.9
331.13	1.9
331.11	2
331.1	2.1
331.1	2.1
331.09	2.1
331.07	2.3
331.07	2.3
331.05	2
331.04	2.3
331.03	2.4
331.01	2.4
331	2.4
330.99	2.3
330.97	2.1
330.97	2
330.95	2.2
330.94	2.5
330.92	1.9
330.91	2.2
330.89	2.5
330.87	2.1
330.86	2.8
330.85	3
330.8	2
330.8	2.1
330.78	2.2
330.77	0.4
330.76	2.6
330.63	2.6
330.6	2.2
330.57	1.9
330.56	1.9
330.56	1.9
330.55	1.6
330.54	1.5
330.51	0.2
330.39	1.9
330.37	1.8
330.33	1.4
330.33	1.4
330.31	1.3
330.3	1.4
330.28	1.3
330.27	1.5
330.25	1.1
330.24	1.5
330.22	1.5
330.21	1.4
330.2	1.4
330.18	1.4
330.18	1.5
330.18	1.3
330.16	1.1
330.12	1.7
330.11	1.8
330.09	1.6
330.08	1.1
330.07	1.5
330.06	1.3
330.04	1.6
330.03	1.5
330.02	1.4
330	1.2
