# Supplementary material for: Low atmospheric CO2 levels before the rise of forested ecosystems
Source: Nat Commun. 2022 Dec 20;13:7616. doi: 10.1038/s41467-022-35085-9 (PMC9768202; doi:10.1038/s41467-022-35085-9)
Supplement: Supplementary file 5 — Supplementary Dataset 2 [file 41467_2022_35085_MOESM5_ESM.xlsx]

## Sheet: CLIMBER paleoclimate Air T(°C)
# in Fig 4	location	x, present-day	y, present-day	x, Gplates, Scotese 415 Ma	y, Gplates, Scotese 415 Ma	x, adjusted	y, adjusted	surface air temperature (annual mean over 1000 yr), 500 ppm, obliquity = 22.0°	surface air temperature (annual mean over 1000 yr), 500 ppm, obliquity = 23.5°	surface air temperature (annual mean over 1000 yr), 500 ppm, obliquity = 24.5°	surface air temperature (annual mean over 1000 yr), 800 ppm, obliquity = 23.5°	surface air temperature (annual mean over 1000 yr), 2000 ppm, obliquity = 23.5°	precipitation (mm/yr, annual mean, averaged over 1000 yr), 500 ppm, obliquity = 22.0°	precipitation (mm/yr, annual mean, averaged over 1000 yr), 500 ppm, obliquity = 23.5°	precipitation (mm/yr, annual mean, averaged over 1000 yr), 500 ppm, obliquity = 24.5°	precipitation (mm/yr, annual mean, averaged over 1000 yr), 800 ppm, obliquity = 23.5°	precipitation (mm/yr, annual mean, averaged over 1000 yr), 2000 ppm, obliquity = 23.5°	rel. Hum. (annual mean, averaged over 1000 yr), 500 ppm, obliquity = 22.0°	rel. Hum. (annual mean, averaged over 1000 yr), 500 ppm, obliquity = 23.5°	rel. Hum. (annual mean, averaged over 1000 yr), 500 ppm, obliquity = 24.5°	rel. Hum. (annual mean, averaged over 1000 yr), 800 ppm, obliquity = 23.5°	rel. Hum. (annual mean, averaged over 1000 yr), 2000 ppm, obliquity = 23.5°
		°E	°N	°E	°N	°E	°N	°C	°C	°C	°C	°C	mm/yr	mm/yr	mm/yr	mm/yr	mm/yr
1	Green Co, NY, USA	-74.2	42.2	-32.5	-36.6	-30	-37	13.2	13.4	14.2	16	20	673	675	696	745	835	0.83	0.83	0.83	0.81	0.77
1	Schoharia Co, NY, SA	-74.4	42.4	-32.6	-36.4	-30	-36	13.7	13.9	14.7	16.5	20.5	612	617	638	681	769	0.81	0.81	0.81	0.79	0.75
2	Traveler Mountain, ME, USA	-68.6	46	-26.6	-33.9	-27	-34	15.4	15.6	16.4	18.1	22	508	516	538	559	627	0.81	0.81	0.81	0.79	0.76
3	North Shore, Gaspe Qbc., Canada	-64.2	48.5	-22.6	-31.9	-23	-32	16.5	16.6	17.3	19.1	22.9	492	504	534	561	678	0.79	0.79	0.79	0.77	0.74
3	Seal Rock, Gaspe Qbc., Canada	-64.2	48.4	-22.6	-33	-23	-33	16	16.2	16.9	18.7	22.5	467	477	502	520	599	0.8	0.8	0.8	0.78	0.75
4	Abitibi River, Ontario, Canada	-80.2	48.8	-34.4	-29	-33	-29	17.1	17.2	17.9	19.7	23.6	364	383	416	436	600	0.72	0.72	0.72	0.7	0.67
5	Dalhousie, New Brunswick, Canada (close t Maple Green)	-66.4	48	-24.4	-32.3	-24	-32	16.4	16.5	17.2	19	22.8	484	496	526	553	669	0.79	0.79	0.78	0.77	0.73
6	Munchshecke, Siegburg, Germany	7.2	50.5	-0.4	-25	-1	-21	23.6	23.5	23.9	26	30	1271	1259	1306	1514	2010	0.63	0.63	0.63	0.62	0.59
6	Mosel Valley, Germany	7.2	50.2	-0.2	-25.3	-1	-21	23.6	23.5	23.9	26	30	1271	1259	1306	1514	2010	0.63	0.63	0.63	0.62	0.59
7	Rhynie Chert, Aberdeenshire, Scotland	-2.5	57.2	-9	-21.2	-9	-21	21.9	21.8	22.2	24.6	29.2	805	809	864	1015	1475	0.6	0.61	0.6	0.58	0.55
8	Yea district, Victoria, Australia	145.4	-37.2	175.3	-10.2	170	-11	27.2	27.1	27.5	29.4	33	1699	1640	1658	1909	2372	0.65	0.65	0.65	0.62	0.59
9	Xinjan, China	86.1	46.4	45	20.1	51	21	24.1	24.1	24.5	26	29	922	948	994	1057	1210	0.87	0.87	0.87	0.85	0.82

## Sheet: CLIMBER paleo-SST (°C)
# in Fig 4	location	x, present-day	y, present-day	x, Gplates, Scotese 415 Ma	y, Gplates, Scotese 415 Ma	x, adjusted	y, adjusted	surface seawater temperature (annual mean over 1000 yr), 500 ppm, obliquity = 22.0°	surface seawater temperature (annual mean over 1000 yr), 500 ppm, obliquity = 23.5°	surface seawater temperature (annual mean over 1000 yr), 500 ppm, obliquity = 24.5°	surface seawater temperature (annual mean over 1000 yr), 800 ppm, obliquity = 23.5°	surface seawater temperature (annual mean over 1000 yr), 2000 ppm, obliquity = 23.5°	minimum surface seawater temperature (1000 yr monthly means), 500 ppm, obliquity = 22.0°	minimum surface seawater temperature (1000 yr monthly means), 500 ppm, obliquity = 23.5°	minimum surface seawater temperature (1000 yr monthly means), 500 ppm, obliquity = 24.5°	minimum surface seawater temperature (1000 yr monthly means), 800 ppm, obliquity = 23.5°	minimum surface seawater temperature (1000 yr monthly means), 2000 ppm, obliquity = 23.5°	maximum surface seawater temperature (1000 yr monthly means), 500 ppm, obliquity = 22.0°	maximum surface seawater temperature (1000 yr monthly means), 500 ppm, obliquity = 23.5°	maximum surface seawater temperature (1000 yr monthly means), 500 ppm, obliquity = 24.5°	maximum surface seawater temperature (1000 yr monthly means), 800 ppm, obliquity = 23.5°	maximum surface seawater temperature (1000 yr monthly means), 2000 ppm, obliquity = 23.5°
		°E	°N	°E	°N	°E	°N	°C	°C	°C	°C	°C	°C	°C	°C	°C	°C	°C	°C	°C	°C	°C
	Paleotemperature estimates from Emsian-Middle Devonian brachiopods (-2.8 to -3.5‰) suggesting seawater temperatures of 22-25°C (Van Geldern et al. 2006)
		Decimal degrees						SST
a	Section Madène el Mrakib, Anti-Atlas Mts., Morocco	-4.9	30.7	29.6	-64.2	30	-60	1.1	1.7	2.8	4.1	9.4	-1.3	-1.1	-0.8	0.2	5.4	5.8	6.9	8.4	9.9	15.1
b	Colle, Cantabrian Mts., Spain	5.25	42.8419	50.5	-54.1	51	-54	4.9	5.5	6.8	8.8	13.4	1.4	1.6	2.3	4.9	9.6	10.1	11.1	12.5	14.1	18.6
c	Hillesheim trough, Eifel Mts, Germany	6.72	50.3692	-0.6	-25.2	-1	-25	20.2	20.2	20.6	21.7	23.8	18.3	18.1	18.2	19.6	21.7	22.4	22.6	23.1	24	26
d	Buffalo Quarry, Iowa, North America	-90.71	41.4631	-46	-31.6	-46	-32	17.7	17.9	18.7	19.8	22.6	15.5	15.5	16.1	17.6	20.4	20.6	21	21.8	22.8	25.3
e	Mafeking Quarry, Manitoba, North America	-101.09	52.5653	-44.1	-18.5	-44	-19	20.6	20.8	21.5	22.3	24.7	18.5	18.6	18.8	20.2	22.7	23	23.3	24.2	24.8	27.2
f	Gur'evsk town, Altai Mts./Salair area, Siberia	85.93	54.2831	10.8	32.3	6	32	22.4	22.6	23.1	24.6	27.3	20.7	20.7	21.2	22.7	25.4	24.5	24.9	26.1	26.8	29.8
d	Glory Quarry, Black Hawk County, Iowa, USA	-92.23	42.2075	-46.6	-30.3	-46	-30	18.5	18.7	19.5	20.5	23.2	16.3	16.4	16.9	18.4	21.1	21.4	21.7	22.4	23.4	25.8
g	Changputang, SE Yunnan, China	105	23	129.8	7.7	124	7	24.4	24.7	24.9	26.1	28	23.9	24.1	24	25.4	27.3	25.1	25.5	26.9	27	29.1
g	Nayi, Guangxi, South China	107.5	22.5	127.6	6.7	124	7	24.4	24.7	24.9	26.1	28	23.9	24.1	24	25.4	27.3	25.1	25.5	26.9	27	29.1
g	Sihongshan, Debao County, SW Guangxi Zhuang Autonomous Region	23	107	127.9	6.3	124	7	24.4	24.7	24.9	26.1	28	23.9	24.1	24	25.4	27.3	25.1	25.5	26.9	27	29.1
h	Broken River, Jessey Section	144.8	-19.4	164.3	3.8	165	7	25.9	25.9	26.3	27.4	29.6	25.3	25.2	25.6	26.6	28.9	26.6	26.7	27.7	28.3	30.7
h	- same		see above 22)	164.3	3.8	165	7	25.9	25.9	26.3	27.4	29.6	25.3	25.2	25.6	26.6	28.9	26.6	26.7	27.7	28.3	30.7
h	- same		see above 22)	164.3	3.8	165	7	25.9	25.9	26.3	27.4	29.6	25.3	25.2	25.6	26.6	28.9	26.6	26.7	27.7	28.3	30.7
i	Buchan, Gelantipy Road, Victoria, Australia	148.2	-37.4	177.3	-9.1	177	-10	27.4	27.4	27.6	28.8	31	26.1	25.9	25.6	27.4	29.7	28.3	28.2	29.5	29.7	31.8
i2	Boola Quarry, Tyers Quarry, Wellington. Victoria, Australia	146.5	-38.15	176.6	-10.5	177	-10	27.4	27.4	27.6	28.8	31	26.1	25.9	25.6	27.4	29.7	28.3	28.2	29.5	29.7	31.8
j	Mungallala, Windellama, Wellington NSW	149	-32.56	175	-4.8	175	-5	27.3	27.3	27.6	28.8	31	26.3	26.2	25.7	27.8	30.1	27.8	27.8	29.5	29.3	31.5
k	Prague basin, Czech Republic	14.3	50.44	53.1	-44.7	51	-44	12.3	12.7	13.7	15.4	19.4	9.6	9.7	10.1	12.4	16.6	16.4	17.1	18.3	19.7	23.4
m	Nevada	-113	38.5	-63.7	-19.1	-64	-19	23.7	23.8	24.4	25.1	27.01	22.7	22.7	22.9	24.1	26	24.9	25.1	25.8	26.4	28.4
d	Iowa, USA		See above 19)			51	-54	18.5	18.7	19.5	20.5	23.2	16.3	16.4	16.9	18.4	21.1	21.4	21.7	22.4	23.4	25.8
a	Puech de la Suque, France	3.1	43.5	47.5	-54.1	51	-54	4.9	5.5	6.8	8.8	13.4	1.4	1.6	2.3	4.9	9.6	10.1	11.1	12.5	14.1	18.6
c	Hillesheim, Eifel Mts, Germany		see above: 15)			-1	-25	20.2	20.2	20.6	21.7	23.8	18.3	18.1	18.2	19.6	21.7	22.4	22.6	23.1	24	26
n	CaiZiyan, Guangxi	25.3	110.5	127.2	2.8	128	2	27.8	27.7	27.9	28.9	30.6	27.5	27.4	27.1	28.5	30.2	28	28	29	29.2	31.1

## Sheet: Paleotemperature proxy data
Brachiopod d18O data from Van Geldern et al. 2006					d18O	±	n	min	max			Tcalcite	± SD	±SE	Tmax	Tmin	-	+		Age						T_icefree (d18Osw = -1.1‰)		T_with_ice (d18Osw = 0‰)			Ref		Notes
loc#		lat °	lon °									°C	°C	°C	°C	°C	°C	°C		mean	min	max	+	-							Van Geldern et al. 2006		Temperature derived from calcites:
a	Section Madène el Mrakib, Anti-Atlas Mts., Morocco	40.125	30.7889		-2.51833	2.10707	30	-4.28	4.31			21.0688	10.4242	1.90318	29.7841	-12.7126	33.7813	8.71537		385.327	384.39	386.02	0.936667	0.693333		21.0688	1.90318	26.188	1.90318		Van Geldern et al. 2006		T_cal(°C) = 4.9·(d18O_SW – d18Obrac) + 8.6 [°C]
b	Colle, Cantabrian Mts., Spain	42.8419	5.24833		-2.06958	2.29645	24	-4.27	2.86			18.8487	11.3611	2.31907	29.7347	-5.53908	24.3878	10.886		392.095	381.47	397.7	10.6254	5.60458		18.8487	2.31907	23.9738	2.31907		Van Geldern et al. 2006
c	Hillesheim trough, Eifel Mts, Germany	50.3692	6.71944		-2.96067	0.20144	15	-3.33	-2.71			23.2571	0.99657	0.257313	25.0843	22.017	1.24011	1.82718		390.163	388.45	391.7	1.71333	1.53667		23.2571	0.257313	28.3705	0.257313		Van Geldern et al. 2006
d	Buffalo Quarry, Iowa, North America	41.4631	-90.705		-5.412	0.693728	20	-6.66	-4.34			35.3844	3.43203	0.767426	41.5585	30.081	5.30343	6.17414		381.571	380.71	382.16	0.861	0.589		35.3844	0.767426	40.4658	0.767426		Van Geldern et al. 2006
e	Mafeking Quarry, Manitoba, North America	52.5653	-101.085																												Van Geldern et al. 2006
f	Gur'evsk town, Altai Mts./Salair area, Siberia	54.2831	85.9325		-5.085	0.624313	4	-5.7	-4.28			33.7667	3.08862	1.54431	36.8092	29.7841	3.98252	3.04255		405.858	405.64	405.97	0.2175	0.1125		33.7667	1.54431	38.8524	1.54431		Van Geldern et al. 2006
d	Glory Quarry, Black Hawk County, Iowa, USA	42.2075	-92.225		-4.295	0.487904	2	-4.64	-3.95			29.8583	2.41377	1.70679	31.5651	28.1516	1.70679	1.70679		381.46	381.46	381.46	0	0		29.8583	1.70679	34.9544	1.70679		Van Geldern et al. 2006
Notes: 1) Only non-luminescent brachiopod shells were included in this comparison
Conodont d18O data
loc#	Location names	latitude (°N) today	longitude (°E) today	Reported age avg (Ma)	Stage	d18Oavg	d18Omin	d18Omax	n	sd	Tmax (°C)	Tmin(°C)	Tavg	±		Reference
						‰	‰	‰		‰	°C	°C	°C	°C
g	Changputang, SE Yunnan	23.0°N	105.0°E	385.282	Givetian	19.25	18.3	19.8	4	0.665833	30.1	23.35	25.825	13.6787		Chen et al. 2021
g	- same as above				Eifelian	20.1	20.1	20.1	1	-	22	22	22	13.9141		Chen et al. 2021																	Temperature derived from phosphates:
g	- same as above				Emsian	19.07	16.5	21	20	1.15307	38.2	17.95	26.635	13.6332		Chen et al. 2021																	T_phos(°C) = a - b·(d_phos-d_sw)
g	Nayi, Guangxi	22.5°N	107.5°E	395.908	Eif/emsian	19	18.1	19.5	3	0.781025	31	24.7	26.95	13.6105		Chen et al. 2021
g	Sihongshan, Debao County, SW Guangxi Zhuang Autonomous Region	23°N	107.0°E	392.759	Eifelian	20.6027	19.5594	21.8	14	0.617417	24.4327	14.35	19.7381	14.0579		Chen et al. 2021
g	- same as above			395.645	Emsian	19.4654	18.6982	19.8695	13	0.318761	28.3081	23.0372	24.8557	13.7372		Chen et al. 2021																		mean	±
h	Broken River, Jessey Section, Queensland	19.4017°S	144.806°E	396.892	Eifelian	18.6	17.8	19.5	4	0.725718	32.35	24.7	28.75	13.5019		Joackimski et l. 2009																	a	118.7	4.9
h	- same as above	19.4017°S	144.806°E	398.73	Emsian	18.36	17.9	18.9	5	0.45607	31.9	27.4	29.83	13.4365		Joackimski et l. 2009																	b	4.22	0.2
h	- same as above	19.4017°S	144.806°E	405.15	Lochkovian	18.4833	16.7	19.3	18	0.720498	37.3	25.6	29.275	13.4709		Joackimski et l. 2009																	d_SW	-1.1	0	‰
i	Buchan, Gelantipy Road, Victoria, Australia	37.3972°S	148.213°E	409.751	Emsian	18.4923	17.1	19.5	39	0.538704	35.5	24.7	29.2346	13.4725		Joackimski et l. 2009
i	Boola Quarry, Tyers Quarry, Wellington. Victoria, Australia	38.15°S	146.467°E	413.119	Pragian	17.4974	16.2	18.3	39	0.504447	39.55	30.1	33.7115	13.2091		Joackimski et l. 2009																	Note: phosphate isotopic temperatures are based on Puceat et al. (2010), assuming seawater δ18O of -1.1‰ (VSMOW, no error).
j	Mungallala, Windellama, Wellington NSW Australia	32.558°S	148.966°E	411.2	Lochkovian	15.2	15.2	15.2	1	-	44.05	44.05	44.05	12.6343		Joackimski et l. 2009
k	Prague basin, Czech Republic	50.004°N	14.293°E	396.407	Eifelian	19.8562	18.9	20.7	16	0.557337	27.4	19.3	23.0969	13.8468		Joackimski et l. 2009
k	- see above	- see above	- see above	399.384	Emsian	20.0429	19.2	20.9	28	0.454955	26.05	18.4	22.2571	13.8987		Joackimski et l. 2009
k	- see above	- see above	- see above	410.64	Pragian	20.1	20.1	20.1	1	-	22	22	22	13.9141		Joackimski et l. 2009
k	- see above	- see above	- see above	413.866	Lochkovian	18.4	17.4	20.2	37	0.600463	34.15	21.55	29.65	13.448		Joackimski et l. 2009
k	Barrandov and Na Skrabku, Prague basin, Czech Republic	- see above	- see above	395	Emsian	19.8	19.5	20.1	4	0.3	24.7	22	23.35	13.8299		Elrick et al. 2009
k	- see above	- see above	- see above	392	Eifelian	19.8	19.2	20.4	20	0.6	26.05	20.65	23.35	13.8299		Elrick et al. 2009
m	Nevada	38.5°N	113°W	395	Emsian	18.6	17.9	19.3	29	0.7	31.9	25.6	28.75	13.5003		Elrick et al. 2009
m	- see above	- see above	- see above	392	Eifelian	18.4	17.8	19	6	0.6	32.35	26.95	29.65	13.4465		Elrick et al. 2009
d	Iowa, Buffaly Quarry and IPSCO Well, USA	See above 20)		386.062	Givetian	18.6182	17.7	19.9	22	0.633686	32.8	22.9	28.6682	13.5068		Joackimski et l. 2009
b	Puech de la Suque, France	43.496°N	3.091°E	386.943	Givetian	20.3658	19.7	21.2	38	0.420602	23.8	17.05	20.8039	13.9899		Joackimski et al. 2009
b	- see above	- see above	- see above	394.111	Eifelian	20.4125	19.7	20.9	8	0.364251	23.8	18.4	20.5938	14.0029		Joackimski et al. 2009
b	- see above	- see above	- see above	401.42	Emsian	20.1	20.1	20.1	2	0	22	22	22	13.9141		Joackimski et al. 2009
c	Blauer Bruch, Eifel, Schönecken-Dingdorf	see above: 15)		390.637	Givetian	19.5375	18.5	20.4	16	0.424068	29.2	20.65	24.5313	13.7575		Joackimski et al, 2009
c	Eifel, Schönecken-Dingdorf and Hillesheimer Mulde			394.532	Eifelian	19.725	18.7	20.3	8	0.49208	28.3	21.1	23.6875	13.8098		Joackimski et al, 2009
n	CaiZiyan, Guangxi	25.3°N	110.5°E	383.882	Givetian	17.3625	15.7	18.2	8	0.770783	41.8	30.55	34.3188	13.1753		Chen et al. 2021
				Red - values not reported but estimated based on GTS2020 or read off from plots							Note: phosphate isotopic temperatures are based on Puceat et al. (2010), assuming seawater δ18O of -1.1±1.0‰ (VSMOW). Errors propagated numerically (Taylor et al. Error analysis)

## Sheet: Paleotemperature comparison
loc# fig.4		Paleotemperature proxy (d18O)	Paleolatitude (Gplates)	Paleolongitude (Gplates)	T mean	Tmax	Tmin	Age	n		T(climber@500ppm)	Tmax (T in month with max T)	Tmin (T in month with min T)		@ 2000ppm	Tmax (T in month with max T)	Tmin (T in month with min T)
			°N	°E						MODEL
	Paleotemperature estimates from well-preserved calcitic brachiopods (non-luminiscent)
a	Section Madène el Mrakib, Anti-Atlas Mts., Morocco	Temperate zone	-64.2	29.6	21.0688	29.7841	-12.7126	385.327	30	NB! Pragian paleogeography	1.86667	8.4	-1.3		9.4	15.1	5.4
b	Colle, Cantabrian Mts., Spain	Temperate zone	-54.1	50.5	18.8487	29.7347	-5.53908	392.095	24	NB! Pragian paleogeography	5.73333	12.5	1.4		13.4	18.6	9.6
c	Hillesheim trough, Eifel Mts, Germany	Tropical zone	-25.2	-0.6	23.2571	25.0843	22.017	390.163	15	NB! Pragian paleogeography	20.3333	23.1	18.1		23.8	26	21.7
d	Buffalo Quarry, Iowa, North America	Subtropical zone	-31.6	-46	35.3844	41.5585	30.081	381.571	20	NB! Pragian paleogeography	18.1	21.8	15.5		22.6	25.3	20.4
e	Mafeking Quarry, Manitoba, North America	Tropical zone	-18.5	-44.1							20.9667	24.2	18.5		24.7	27.2	22.7
f	Gur'evsk town, Altai Mts./Salair area, Siberia	Subtropical zone	32.3	10.8	33.7667	36.8092	29.7841	405.858	4		22.7	26.1	20.7		27.3	29.8	25.4
d	Glory Quarry, Black Hawk County, Iowa, USA	Subtropical zone	-30.3	-46.6	29.8583	31.5651	28.1516	381.46	2	NB! Pragian paleogeography	18.9	22.4	18.5		23.2	25.8	21.1
	Paleotemperature estimates from phosphatic conodonts
g	Changputang, SE Yunnan, South China	Tropical zone	7.7	129.8	25.825	30.1	23.35	Givetian	4	NB! Pragian paleogeography	24.6667	26.9	23.9		28	29.1	27.3
g	- same	Tropical zone			22	22	22	Eifelian	1	NB! Pragian paleogeography	24.6667	26.9	23.9		28	29.1	27.3
g	- same	Tropical zone			26.635	38.2	17.95	Emsian	20		24.6667	26.9	23.9		28	29.1	27.3
g	Nayi, Guangxi, South China	Tropical zone	6.7	127.6	26.95	31	24.7	Eif/emsian	3	NB! Pragian paleogeography	24.6667	26.9	23.9		28	29.1	27.3
g	Sihongshan, Debao County, SW Guangxi Zhuang Autonomous Region	Tropical zone	6.3	127.9	19.7381	24.4327	14.35	Eifelian	14	NB! Pragian paleogeography	24.6667	26.9	23.9		28	29.1	27.3
g	- same	Tropical zone			24.8557	28.3081	23.0372	Emsian	13		24.6667	26.9	23.9		28	29.1	27.3
h	Broken River, Jessey Section, Queensland, Australia	Tropical zone	3.8	164.3	28.75	32.35	24.7	Eifelian	4	NB! Pragian paleogeography	26.0333	27.7	25.2		29.6	30.7	28.9
h	- same	Tropical zone			29.83	31.9	27.4	Emsian	5		26.0333	27.7	25.2		29.6	30.7	28.9
h	- same	Tropical zone			29.275	37.3	25.6	Lochkovian	18		26.0333	27.7	25.2		29.6	30.7	28.9
i	Buchan, Gelantipy Road, Victoria, Australia	Tropical zone	-9.1	177.3	29.2346	35.5	24.7	Emsian	39		27.4667	29.5	25.6		31	31.8	29.7
i	Boola Quarry, Tyers Quarry, Wellington. Victoria, Australia	Tropical zone	-10.5	176.6	33.7115	39.55	30.1	Pragian	39		27.4667	29.5	25.6		31	31.8	29.7
j	Mungallala, Windellama, Wellington NSW	Tropical zone	-4.8	175	44.05	44.05	44.05	Lochkovian	1		27.4	29.5	25.7		31	31.5	30.1
c	Blauer Bruch, Eifel, Schönecken-Dingdorf	Subtropical zone	-25.2	-0.6	24.5313	29.2	20.65	Givetian	16	NB! Pragian paleogeography	20.3333	23.1	18.1		23.8	26	21.7
c	Eifel, Schönecken-Dingdorf and Hillesheimer Mulde	Subtropical zone	-25.2	-0.6	23.6875	28.3	21.1	Eifelian	8	NB! Pragian paleogeography	20.3333	23.1	18.1		23.8	26	21.7
n	CaiZiyan, Guangxi	Tropical zone	2.8	127.2	34.3188	41.8	30.55	Givetian	8	NB! Pragian paleogeography	18.9	22.4	18.5		23.2	25.8	21.1
d	Iowa, USA	Subtropical zone	-30.3	-46.6	28.6682	32.8	22.9	Givetian	22		18.9	22.4	16.3		23.2	25.8	21.1
k	Prague basin, Czech Republic	Temperate zone	-44.7	53.1	23.0969	27.4	19.3	Eifelian	16	NB! Pragian paleogeography	12.9	18.3	9.6		19.4	23.4	16.6
k	- same	Temperate zone			22.2571	26.05	18.4	Emsian	28		12.9	18.3	9.6		19.4	23.4	16.6
k	- same	Temperate zone			22	22	22	Pragian	1		12.9	18.3	9.6		19.4	23.4	16.6
k	- same	Temperate zone			29.65	34.15	21.55	Lochkovian	37		12.9	18.3	9.6		19.4	23.4	16.6
k	Barrandov and Na Skrabku, Prague basin, Czech Republic	Temperate zone	-44.7	53.1	23.35	24.7	22	Emsian	4		12.9	18.3	9.6		19.4	23.4	16.6
k	- same	Temperate zone			23.35	26.05	20.65	Eifelian	20	NB! Pragian paleogeography	12.9	18.3	9.6		19.4	23.4	16.6
m	Nevada	Tropical zone	-19.1	-63.7	28.75	31.9	25.6	Emsian	29		23.9667	25.8	22.7		27.01	28.4	26
m	- same	Tropical zone			29.65	32.35	26.95	Eifelian	6	NB! Pragian paleogeography	23.9667	25.8	22.7		27.01	28.4	26
b	Puech de la Suque, France	Temperate zone	-54.1	47.5	20.8039	23.8	17.05	Givetian	38		5.73333	12.5	1.4		13.4	18.6	9.6
b	- same	Temperate zone			20.5938	23.8	18.4	Eifelian	8	NB! Pragian paleogeography	5.73333	12.5	1.4		13.4	18.6	9.6
b	- same	Temperate zone			22	22	22	Emsian	2		5.73333	12.5	1.4		13.4	18.6	9.6
[truncated: 4 more columns]

## Sheet: Stats
Paleo-SST fit	Deposits where model fit proxy data
Calcite-SST	CLIMBER 500 ppm	CLIMBER 2000 ppm	Total number of deposits
Tropics	1	1	1
Subtropics	0	1	3
Temperate	2	2	2
Phosphate-SSTs
Tropics	12	11	13
Subtropics	2	3	3
Temperate	4	5	5
Total	21	23	27

## Sheet: For plotting
																					Fit?
loc #	Location	Climate zone	Age (Ma)
					For plotting				500 ppm model				2000 ppm model				corrected Paleo-T
				n	Tmean	Tproxy	Tproxy	absolute error (d18O proxy model parameters)	Tmean	+	-		Tmean	+	-							if d18Osw = -1.1‰		if d18Osw = -2.9‰		if d18Osw = -1.1‰		if d18Osw = -1.9‰
						+	-										Misfit^2				Error	Offset	Fit	Offset	Fit?	Offset	Fit?	Offset	Fit?
																	500 ppm	2000 ppm	paleo-T corrected			500 ppm	500 ppm	500 ppm	500 ppm	2000 ppm	2000 ppm	2000 ppm	2000 ppm
c	Hillesheim trough, Eifel Mts, Germany	Tropical zone	390.163	15	23.2571	1.82718	1.24011		20.3333	2.76667	2.23333		23.8	2.2	2.1		8.54838	0.294746	23.2571		6.4	2.92376	1	5.89624	1	0.542905	1	4.46291	1
d	Buffalo Quarry, Iowa, North America	Subtropical zone	381.571	20	35.3844	6.17414	5.30343		18.1	3.7	2.6		22.6	2.7	2.2		298.751	163.441	35.3844		6.4	17.2844	0	0	1	12.7844	0	8.8644	0
f	Gur'evsk town, Altai Mts./Salair area, Siberia	Subtropical zone	405.858	4	33.7667	3.04255	3.98252		22.7	3.4	2		27.3	2.5	1.9		122.471	41.8177	33.7667		6.4	11.0667	0	1	1	6.46666	0	2.54666	1
d	Glory Quarry, Black Hawk County, Iowa, USA	Subtropical zone	381.46	2	29.8583	1.70679	1.70679		18.9	3.5	0.4		23.2	2.6	2.1		120.085	44.3336	29.8583		6.4	10.9583	0	1	1	6.65835	0	2.73835	1
a	Section Madène el Mrakib, Anti-Atlas Mts., Morocco	Temperate zone	385.327	30	21.0688	8.71537	33.7813		1.86667	6.53333	3.16667		9.4	5.7	4		368.721	136.16	21.0688		33.7813	19.2021	1	10.3821	1	11.6688	1	7.74877	1
b	Colle, Cantabrian Mts., Spain	Temperate zone	392.095	24	18.8487	10.886	24.3878		5.73333	6.76667	4.33333		13.4	5.2	3.8		172.013	29.6883	18.8487		24.3878	13.1154	1	4.29537	1	5.4487	1	1.5287	1
n	CaiZiyan, Guangxi	Tropical zone	Givetian	8	34.3188	7.48125	3.76875	6.33917	18.9	3.5	0.4		23.2	2.6	2.1		237.738	123.627	34.3188		7.48125	15.4187	0	7.85875	0	11.1188	0	7.75875	0
g	Changputang, SE Yunnan, South China	Tropical zone	Givetian	4	25.825	4.275	2.475	6.33917	24.6667	2.23333	0.766667		28	1.1	0.7		1.34174	4.73063	25.825		6.4	1.15833	1	-6.40167	1	2.175	1	5.535	1
g	- same	Tropical zone	Emsian	20	26.635	11.565	8.685	6.33917	24.6667	2.23333	0.766667		28	1.1	0.7		3.87434	1.86322	26.635		11.565	1.96833	1	-5.59167	1	1.365	1	4.725	1
g	Sihongshan, Debao County, SW Guangxi Zhuang Autonomous Region	Tropical zone	Eifelian	14	19.7381	4.69469	5.38805	6.33917	24.6667	2.23333	0.766667		28	1.1	0.7		24.2912	68.2598	19.7381		6.4	4.92861	1	-12.4886	1	8.26195	0	11.6219	0
g	- same	Tropical zone	Emsian	13	24.8557	3.45239	1.8185	6.33917	24.6667	2.23333	0.766667		28	1.1	0.7		0.0357345	9.88661	24.8557		6.4	0.189036	1	-7.37096	1	3.1443	1	6.5043	0
g	Nayi, Guangxi, South China	Tropical zone	Eif/emsian	3	26.95	4.05	2.25	6.33917	24.6667	2.23333	0.766667		28	1.1	0.7		5.21361	1.1025	26.95		6.4	2.28333	1	-5.27667	1	1.05	1	4.41	1
h	Broken River, Jessey Section, Queensland, Australia	Tropical zone	Eifelian	4	28.75	3.6	4.05	6.33917	26.0333	1.66667	0.833333		29.6	1.1	0.7		7.38028	0.7225	28.75		6.4	2.71667	1	-4.84333	1	0.85	1	4.21	1			manual optimization
h	- same	Tropical zone	Emsian	5	29.83	2.07	2.43	6.33917	26.0333	1.66667	0.833333		29.6	1.1	0.7		14.4147	0.0529	29.83		6.4	3.79667	1	-3.76333	1	0.23	1	3.13	1
h	- same	Tropical zone	Lochkovian	18	29.275	8.025	3.675	6.33917	26.0333	1.66667	0.833333		29.6	1.1	0.7		10.5084	0.105625	29.275		8.025	3.24167	1	-4.31833	1	0.325	1	3.685	1
i	Buchan, Gelantipy Road, Victoria, Australia	Tropical zone	Emsian	39	29.2346	6.26538	4.53462	6.33917	27.4667	2.03333	1.86667		31	0.8	1.3		3.12564	3.11658	29.2346		6.4	1.76795	1	-5.79205	1	1.76538	1	5.12538	1			Guess d18Osw	misfit 500ppm	misfit 2000 ppm
i	Boola Quarry, Tyers Quarry, Wellington. Victoria, Australia	Tropical zone	Pragian	39	33.7115	5.83846	3.61154	6.33917	27.4667	2.03333	1.86667		31	0.8	1.3		38.9984	7.35244	33.7115		6.4	6.24487	1	-1.31513	1	2.71154	1	0.648462	1			-1.1	3011.49	1015.33
m	Nevada	Tropical zone	Emsian	29	28.75	3.15	3.15	6.33917	23.9667	1.83333	1.26667		27.01	1.39	1.01		22.8803	3.0276	28.75		6.4	4.78333	1	-2.77667	1	1.74	1	1.62	1
m	- same	Tropical zone	Eifelian	6	29.65	2.7	2.7	6.33917	23.9667	1.83333	1.26667		27.01	1.39	1.01		32.3003	6.9696	29.65		6.4	5.68333	1	-1.87667	1	2.64	1	0.72	1
																																Explored d18Osw range
c	Blauer Bruch, Eifel, Schönecken-Dingdorf	Subtropical zone	Givetian	16	24.5313	4.66875	3.88125	6.33917	20.3333	2.76667	2.23333		23.8	2.2	2.1		17.6225	0.534727	24.5313		6.4	4.19792	1	-3.36208	1	0.73125	1	2.62875	1			-3	1130.85	1423.26
c	Eifel, Schönecken-Dingdorf and Hillesheimer Mulde	Subtropical zone	Eifelian	8	23.6875	4.6125	2.5875	6.33917	20.3333	2.76667	2.23333		23.8	2.2	2.1		11.2504	0.0126563	23.6875		6.4	3.35417	1	-4.20583	1	0.1125	1	3.4725	1			-2.9	1124.23	1300.37
d	Iowa, USA	Subtropical zone	Givetian	22	28.6682	4.13182	5.76818	6.33917	18.9	3.5	2.6		23.2	2.6	2.1		95.4174	29.901	28.6682		6.4	9.76818	0	2.20818	1	5.46818	1	2.10818	1			-2.8	1128.84	1188.71
																	0	0	0		6.4	0	1	-7.56	1	0	1	3.36	1			-2.7	1170.42	1071.18
k	Prague basin, Czech Republic	Temperate zone	Eifelian	16	23.0969	4.30313	3.79688	6.33917	12.9	5.4	3.3		19.4	4	2.8		103.976	13.6669	23.0969		6.4	10.1969	0	2.63687	1	3.69687	1	0.336875	1			-2.6	1192.65	986.226
k	- same	Temperate zone	Emsian	28	22.2571	3.79286	3.85714	6.33917	12.9	5.4	3.3		19.4	4	2.8		87.5561	8.16327	22.2571		6.4	9.35714	0	1.79714	1	2.85714	1	0.502857	1			-2.5	1225.4	911.784
k	- same	Temperate zone	Lochkovian	37	29.65	4.5	8.1	6.33917	12.9	5.4	3.3		19.4	4	2.8		280.562	105.062	29.65		8.1	16.75	0	9.19	0	10.25	0	6.89	1
k	Barrandov and Na Skrabku, Prague basin, Czech Republic	Temperate zone	Emsian	4	23.35	1.35	1.35	6.33917	12.9	5.4	3.3		19.4	4	2.8		109.202	15.6025	23.35		6.4	10.45	0	2.89	1	3.95	1	0.59	1
k	- same	Temperate zone	Eifelian	20	23.35	2.7	2.7	6.33917	12.9	5.4	3.3		19.4	4	2.8		109.202	15.6025	23.35		6.4	10.45	0	2.89	1	3.95	1	0.59	1
b	Puech de la Suque, France	Temperate zone	Givetian	38	20.8039	2.99605	3.75395	6.33917	5.73333	6.76667	4.33333		13.4	5.2	3.8		227.123	54.8184	20.8039		6.4	15.0706	0	7.51061	0	7.40395	0	4.04395	1			-2.1	1475.26	721.22
b	- same	Temperate zone	Eifelian	8	20.5938	3.20625	2.19375	6.33917	5.73333	6.76667	4.33333		13.4	5.2	3.8		220.832	51.75	20.5938		6.4	14.8604	0	7.30042	0	7.19375	0	3.83375	1			-2	1569.63	699.32
b	- same	Temperate zone	Emsian	2	22			6.33917	5.73333	6.76667	4.33333		13.4	5.2	3.8		264.604	73.96	22		6.4	16.2667	0	8.70667	0	8.6	0	5.24	1			-1.9	1675.23	688.642
																																-1.8	1792.04	689.184
																							18		26		22		27			-1.7	1920.08	700.947
																																-1.6	2059.34	723.932
